# Supplementary material for: Swimming under elevated hydrostatic pressure increases glycolytic activity in gas gland cells of the European eel
Source: PLoS One. 2020 Sep 30;15(9):e0239627. doi: 10.1371/journal.pone.0239627 (PMC7526912; doi:10.1371/journal.pone.0239627)
Supplement: S1 Table — (XLSX) [file pone.0239627.s001.xlsx]

## Sheet: Sheet1
ID	Name	SC relative expression value	Exercised Functional relative expression value	foldChange	pval	Description
g16829	1433g	150.637	40.4036	0.268219	0.0117195	14-3-3 protein gamma
g33607	1b52	295.837	11.339	0.0383285	2.3032e-05	hla class i histocompatibility b-52 alpha chain
g27428	2a5a	32.0928	98.2957	3.06285	0.0493253	serine threonine-protein phosphatase 2a 56 kda regulatory subunit alpha isoform
g39643	2abb	2.37596	37.8242	15.9195	0.000127405	serine threonine-protein phosphatase 2a 55 kda regulatory subunit b beta isoform
g32254	2abb	12.6782	59.7604	4.71365	0.028124	serine threonine-protein phosphatase 2a 55 kda regulatory subunit b beta isoform
g40260	2abd	0	5.78644	Inf	0.00209784	serine threonine-protein phosphatase 2a 55 kda regulatory subunit b delta isoform
g38270	2abg	0	3.66561	Inf	0.0132646	serine threonine-protein phosphatase 2a 55 kda regulatory subunit b gamma isoform
g23892	5ht7r	0.901327	8.74873	9.70651	0.0139243	5-hydroxytryptamine receptor 7 short=5-ht-7 short=5-ht7
g27246	5ntc	1481.52	532.772	0.359612	0.0218773	cytosolic purine 5 -nucleotidase
g43138	a1at2	1.79636	251.114	139.79	0.0412204	alpha-1-antiproteinase 2
g14226	a33	146.523	25.371	0.173154	0.000755983	zinc-binding protein a33
g39477	a4	1.74436	17.3988	9.97434	0.00450295	amyloid beta a4 protein
g14762	aa1r	3.39305	0.486615	0.143415	0.0298307	adenosine receptor a1
g13814	aa2db	3.74309	0	0	0.00507449	alpha-2db adrenergic receptor
g5114	aaad	0.240982	9.72616	40.3605	0.00056067	arylacetamide deacetylase
g35288	aakg2	4.31499	88.6622	20.5475	1.21114e-05	5 -amp-activated protein kinase subunit gamma-2 short=ampk gamma2 short=ampk subunit gamma-2
g13349	aakg2	14.1493	54.1599	3.82776	0.0496746	5 -amp-activated protein kinase subunit gamma-2 short=ampk gamma2 short=ampk subunit gamma-2
g2337	aass	199.081	1067.36	5.36143	0.0125169	alpha-aminoadipic semialdehyde mitochondrial
g29709	aatm	55.6671	378.375	6.79711	0.00268139	aspartate mitochondrial short=m
g33527	aatm	202.681	833.187	4.11083	0.014841	aspartate mitochondrial short=m
g33218	abca1	33.2474	8.04568	0.241994	0.0188478	atp-binding cassette sub-family a member 1
g37330	abca2	84.7502	407.519	4.80847	0.0469207	atp-binding cassette sub-family a member 2
g25751	abca3	125.771	541.985	4.3093	0.0360381	atp-binding cassette sub-family a member 3
g41639	abca3	41.7343	161.43	3.86804	0.0499511	atp-binding cassette sub-family a member 3
g26649	abcb6	2.00163	27.6555	13.8165	0.000491342	atp-binding cassette sub-family b member mitochondrial
g26650	abcb6	11.3288	45.7296	4.03657	0.0383451	atp-binding cassette sub-family b member mitochondrial
g37377	abcc9	10.7918	48.2868	4.47439	0.0311435	atp-binding cassette sub-family c member 9
g36846	abcf1	41.5485	124.477	2.99596	0.0334243	atp-binding cassette sub-family f member 1
g36730	abcf2	7.71643	29.992	3.88677	0.0233959	atp-binding cassette sub-family f member 2
g9513	abcg2	3.32113	20.3259	6.12019	0.023622	atp-binding cassette sub-family g member 2
g10591	abcg4	0	3.03234	Inf	0.0253672	atp-binding cassette sub-family g member 4
g42212	abh2a	25.1193	150.738	6.00088	0.00525487	abhydrolase domain-containing protein 2-a
g35955	abl1	5.66187	28.7947	5.08572	0.0321504	tyrosine-protein kinase abl1
g10783	ablm1	19.0114	69.1976	3.63979	0.0478778	actin-binding lim protein 1 short=ablim-1
g21692	abr	46.5255	186.801	4.01503	0.0309679	active breakpoint cluster region-related protein
g45943	abtb1	18.37	6.0769	0.330805	0.0312641	ankyrin repeat and btb poz domain-containing protein 1
g36588	acap2	0.240982	15.9411	66.1504	3.39228e-05	arf-gap with coiled- ank repeat and ph domain-containing protein 2
g6437	acd11	86.706	341.369	3.93709	0.0303812	acyl- dehydrogenase family member 11 short=acad-11
g6077	ace2	1.79754	12.176	6.77374	0.0277169	angiotensin-converting enzyme 2
g26852	acinu	37.8838	5.0231	0.132592	0.000907594	apoptotic chromatin condensation inducer in the nucleus short=acinus
g12593	acinu	13.7403	61.6209	4.48468	0.0272468	apoptotic chromatin condensation inducer in the nucleus short=acinus
g5657	acod	14982.4	3605.13	0.240623	0.0178134	acyl- desaturase
g45401	acox1	1.81383	25.3431	13.9722	0.000928366	peroxisomal acyl-coenzyme a oxidase 1 short=aox
g6419	acsl4	1671.59	530.472	0.317345	0.0483372	long-chain-fatty-acid-- ligase 4
g37988	act2	121.098	4110.79	33.9459	8.15093e-08	actin-2
g2214	actc	89.3897	613.59	6.86421	0.00137235	alpha cardiac muscle 1
g10111	actn1	314.848	2593.6	8.23763	0.00100865	alpha-actinin-1
g6152	actn2	13.3046	70.6718	5.31182	0.0159211	alpha-actinin-2
g8443	actp1	1.59355	0	0	0.0339293	cytolysin src-1
g6116	acts	70.901	12.407	0.17499	0.0101652	alpha skeletal muscle
g39249	actsa	0	1011.11	Inf	4.60496e-19	alpha skeletal muscle a
g20535	acy3b	0.699193	7.64447	10.9333	0.0129609	aspartoacylase-2b
g15316	ada10	2.66268	12.4678	4.68243	0.0255901	disintegrin and metalloproteinase domain-containing protein 10 short=adam 10
g20506	ada15	22.0979	102.846	4.65412	0.028084	disintegrin and metalloproteinase domain-containing protein 15 short=adam 15
g696	ada1a	2.39528	19.8633	8.29269	0.0075862	alpha-1a adrenergic receptor
g26132	ada1b	1.84769	11.2621	6.09525	0.041564	alpha-1b adrenergic receptor
g27029	adam8	17.5922	85.7802	4.87602	0.0204697	disintegrin and metalloproteinase domain-containing protein 8 short=adam 8
g20436	adap1	17.5605	78.406	4.4649	0.0283514	arf-gap with dual ph domain-containing protein 1
g34016	adb4c	2.20515	0	0	0.0253772	beta-4c adrenergic receptor
g8290	adcy2	4.74574	20.3307	4.28399	0.0329911	adenylate cyclase type 2
g5247	adcy3	31.1086	91.3116	2.93525	0.0303859	adenylate cyclase type 3
g42675	adcy9	25.5175	5.05679	0.198169	0.0207139	adenylate cyclase type 9
g17927	adk	69.6773	5.7416	0.0824028	8.74818e-06	adenosine kinase short=ak
g39624	adk	33.0105	150.759	4.56699	0.011994	adenosine kinase short=ak
g42992	adk	97.212	331.589	3.41099	0.0167915	adenosine kinase short=ak
g30963	adk	40.893	149.082	3.64565	0.0171437	adenosine kinase short=ak
g12684	adt2	767.649	155.375	0.202404	0.0138045	adp atp translocase 2
g25068	af1l1	5.78159	59.9561	10.3702	0.000396631	actin filament-associated protein 1-like 1 short=afap1-like protein 1
g9357	af1l2	28.5753	112.8	3.94748	0.0491145	actin filament-associated protein 1-like 2 short=afap1-like protein 2
g45234	afad	12.0764	0.796745	0.0659755	0.022259	afadin
g27743	afad	46.7476	11.4487	0.244904	0.0272247	afadin
g38973	aff4	25.6276	2.82659	0.110295	0.0102142	af4 fmr2 family member 4
g32922	ago4	29.3559	7.67278	0.261371	0.0085537	protein argonaute-4 short=argonaute4 short=hago4
g3398	ago61	22.1623	53.0541	2.39389	0.0423526	uncharacterized glycosyltransferase ago61 flags: precursor
g282	agr2	3.46556	0.158793	0.0458202	0.0077575	anterior gradient protein 2 homolog short=zagr2 flags: precursor
g19458	agr2	28.796	1.60938	0.0558891	0.0494229	anterior gradient protein 2 homolog short=zagr2 flags: precursor
g15052	agr3	15.8355	1.11237	0.0702454	0.00131791	anterior gradient protein 3 homolog flags: precursor
g44454	agrin	4.38132	0.43379	0.0990088	0.014496	agrin
g32223	ahnk	121.388	4.39836	0.036234	0.00373546	neuroblast differentiation-associated protein ahnak
g7833	ahnk	4.59461	0.111855	0.0243448	0.00834129	neuroblast differentiation-associated protein ahnak
g18851	ahnk	394.879	37.7378	0.0955679	0.0155801	neuroblast differentiation-associated protein ahnak
g13709	ajl1	7.0917	0	0	2.78121e-05	galactose-binding lectin l-1 short=galectin
g40631	ajl1	1.15115	8.6205	7.48857	0.00267983	galactose-binding lectin l-1 short=galectin
g36553	ajl2	3.71166	0	0	0.00140049	lactose-binding lectin l-2
g40301	ak1bf	58.2638	148.693	2.55207	0.0311476	aldo-keto reductase family 1 member b15
g11808	aka12	31.0194	128.901	4.15549	0.0343516	a-kinase anchor protein 12 short=akap-12
g44202	akap1	3.07083	0.339289	0.110488	0.038577	a-kinase anchor protein mitochondrial
g41646	akap9	2.85978	0.111855	0.0391131	0.0110068	a-kinase anchor protein 9 short=akap-9
g33378	akap9	2.96123	19.0224	6.4238	0.0134116	a-kinase anchor protein 9 short=akap-9
g31396	akap9	11.0545	3.20993	0.290374	0.035481	a-kinase anchor protein 9 short=akap-9
g41472	akp8l	17.8054	143.828	8.07776	0.000978909	a-kinase anchor protein 8-like short=akap8-like protein
g25114	akt	87.0438	408.057	4.68795	0.0214062	akt kinase-transforming protein
g43797	akt2	6.86422	30.1767	4.39623	0.0418231	rac-beta serine threonine-protein kinase
g45373	akt3	12.9454	56.0188	4.32729	0.0387011	rac-gamma serine threonine-protein kinase
g31978	aldh2	21.0277	107.536	5.11402	0.016952	aldehyde mitochondrial
g19292	aldob	43.933	270.581	6.15895	0.00351233	fructose-bisphosphate aldolase b
g34071	aldob	68.189	313.839	4.60249	0.00779361	fructose-bisphosphate aldolase b
g3895	aldr	18.328	92.683	5.0569	0.0189735	aldose reductase short=ar
g4439	alg11	388.11	125.294	0.32283	0.0409869	asparagine-linked glycosylation protein 11 homolog
g27783	alo17	50.6331	4.29595	0.0848448	0.000477401	protein alo17
g26247	alo17	37.9626	0.823108	0.0216821	0.000923879	protein alo17
g28064	alo17	18.6953	1.86939	0.0999924	0.00759564	protein alo17
g27944	alx4	8.71167	0.934091	0.107223	0.00774079	homeobox protein aristaless-like 4
g7275	ambp	7.57773	1.60722	0.212098	0.0389727	protein ambp contains:
g44343	amdb	7.86669	1.26593	0.160923	0.0175169	peptidyl-glycine alpha-amidating monooxygenase b short=pam-b
g27575	ampd2	3.20957	21.7007	6.76126	0.0139642	amp deaminase 2
g15757	ampe	14.1427	115.94	8.19789	0.00325932	glutamyl aminopeptidase short=eap
g25909	ampe	10.0454	49.4271	4.92038	0.0133768	glutamyl aminopeptidase short=eap
g16701	ampn	141.274	32.6667	0.231229	0.0290259	aminopeptidase n short=ap-n short=rapn
g23236	ampo	1.90214	10.2214	5.37364	0.0460129	aminopeptidase o short=ap-o
g40951	amrp	18.885	53.1668	2.8153	0.0153321	alpha-2-macroglobulin receptor-associated protein short=alpha-2-mrap
g1128	amyp	22.9599	103.507	4.50817	0.0135185	pancreatic alpha-amylase short=pa
g28071	an32e	18.5682	5.38914	0.290235	0.0196672	acidic leucine-rich nuclear phosphoprotein 32 family member e
g40682	angl1	31.5542	4.56331	0.144618	0.00133656	angiopoietin-related protein 1
g8827	angl1	6.54455	1.1478	0.175383	0.0188368	angiopoietin-related protein 1
g13602	angp1	8.3364	57.7396	6.9262	0.0042134	angiopoietin-1 short=ang-1 flags: precursor
g10720	angp1	12.9287	59.284	4.58546	0.0217955	angiopoietin-1 short=ang-1 flags: precursor
g14760	angp1	5.9658	17.6299	2.95515	0.0381156	angiopoietin-1 short=ang-1 flags: precursor
g19525	ank3	2.84722	0.236154	0.0829419	0.0354223	ankyrin-3 short=ank-3
g9149	ankar	0	2.80771	Inf	0.041901	ankyrin and armadillo repeat-containing protein
g35663	ankh1	3.77043	28.4015	7.53269	0.0056694	ankyrin repeat and kh domain-containing protein 1
g43257	ankh1	5.28577	0.778167	0.147219	0.0125052	ankyrin repeat and kh domain-containing protein 1
g26241	ankh1	2.58377	17.5282	6.78398	0.0139231	ankyrin repeat and kh domain-containing protein 1
g28832	ankh1	106.115	34.9244	0.329119	0.0350887	ankyrin repeat and kh domain-containing protein 1
g36482	ankh1	18.1551	7.12723	0.392575	0.0482563	ankyrin repeat and kh domain-containing protein 1
g3953	ankhb	1147.41	2987.39	2.6036	0.0479658	progressive ankylosis protein homolog b short=ank-b
g19657	ankr9	579.656	44.7319	0.0771697	0.0470795	ankyrin repeat domain-containing protein 9
g43201	anm10	3.10458	0.236794	0.0762723	0.0172974	protein arginine n-methyltransferase 10
g20596	ano6	60.3914	314.96	5.21531	0.0127901	anoctamin-6
g21343	anr27	292.68	123.637	0.42243	0.0486519	ankyrin repeat domain-containing protein 27
g4122	anr42	1.14301	6.5219	5.7059	0.00943886	ankyrin repeat domain-containing protein 42
g35059	anr44	5.95603	0.832818	0.139828	0.0256437	serine threonine-protein phosphatase 6 regulatory ankyrin repeat subunit b short=pp6-ars-b short=serine threonine-protein phosphatase 6 regulatory subunit ars-b
g45393	anr50	2.64441	0.123076	0.0465421	0.011777	ankyrin repeat domain-containing protein 50
g41601	anr50	3.50501	0.569268	0.162415	0.04226	ankyrin repeat domain-containing protein 50
g36955	anr50	5.49615	1.29204	0.23508	0.0443167	ankyrin repeat domain-containing protein 50
g18876	anr52	2.33268	0	0	0.00562342	serine threonine-protein phosphatase 6 regulatory ankyrin repeat subunit c short=pp6-ars-c short=serine threonine-protein phosphatase 6 regulatory subunit ars-c
g17506	anr52	4.35804	0.933152	0.214122	0.0489971	serine threonine-protein phosphatase 6 regulatory ankyrin repeat subunit c short=pp6-ars-c short=serine threonine-protein phosphatase 6 regulatory subunit ars-c
g44446	ap2a1	5.26007	43.1262	8.19878	0.00302089	ap-2 complex subunit alpha-1
g31804	ap2b1	7.28358	34.2033	4.69594	0.0293999	ap-2 complex subunit beta
g9458	ap3b1	310.292	1474.24	4.75115	0.0142464	ap-3 complex subunit beta-1
g10274	apba2	22.5874	3.16566	0.140152	0.0018806	amyloid beta a4 precursor protein-binding family a member 2
g8712	apcd1	3.74309	49.0712	13.1098	0.0227885	protein apcdd1
g31885	aplp2	70.2701	9.04399	0.128703	0.0151178	amyloid-like protein 2 short=aplp-2
g32381	aplp2	5.30709	25.0482	4.71976	0.0230759	amyloid-like protein 2 short=aplp-2
g41003	apoeb	17.8169	105.512	5.92205	0.0492131	apolipoprotein eb short=apo-eb flags: precursor
g784	ar13b	5.27205	24.4006	4.62828	0.0243715	adp-ribosylation factor-like protein 13b
g3507	ar13b	14.9397	56.4149	3.77616	0.0483858	adp-ribosylation factor-like protein 13b
g32972	arfp1	14.7371	94.0032	6.37866	0.00366763	arfaptin-1
g4815	arhg2	19.0599	97.5956	5.12046	0.0168933	rho guanine nucleotide exchange factor 2
g13378	arhgb	39.2989	250.653	6.37813	0.0062938	rho guanine nucleotide exchange factor 11
g32194	arhgc	6.68456	39.1161	5.8517	0.014306	rho guanine nucleotide exchange factor 12
g1716	arhgf	15.3876	129.38	8.40806	0.00983431	rho guanine nucleotide exchange factor 15
g30531	arhgp	10.8117	81.3697	7.52605	0.00296557	rho guanine nucleotide exchange factor 25
g35150	ari1a	28.135	9.35398	0.332468	0.015521	at-rich interactive domain-containing protein 1a short=arid domain-containing protein 1a
g12202	ari1a	30.8347	138.32	4.48585	0.0266485	at-rich interactive domain-containing protein 1a short=arid domain-containing protein 1a
g35095	ari1a	2.60008	0.111855	0.0430199	0.0345901	at-rich interactive domain-containing protein 1a short=arid domain-containing protein 1a
g44993	ari1a	11.5034	49.0097	4.26046	0.0465237	at-rich interactive domain-containing protein 1a short=arid domain-containing protein 1a
g37787	ari1b	4.48826	0.113717	0.0253366	0.00171785	at-rich interactive domain-containing protein 1b short=arid domain-containing protein 1b
g12552	ari3a	1.70236	12.3585	7.25963	0.0315915	at-rich interactive domain-containing protein 3a short=arid domain-containing protein 3a
g35926	ari4a	9.65827	83.4588	8.64118	0.00141662	at-rich interactive domain-containing protein 4a short=arid domain-containing protein 4a
g20911	ari5b	44.4721	165.282	3.71654	0.0171484	at-rich interactive domain-containing protein 5b short=arid domain-containing protein 5b
g14244	arl11	6.18702	0.124299	0.0200903	0.0054673	adp-ribosylation factor-like protein 11
g31524	arl3	89.1979	17.615	0.197482	0.020747	adp-ribosylation factor-like protein 3
g288	arl4a	595.021	113.961	0.191525	0.00509725	adp-ribosylation factor-like protein 4a
g17068	armc1	65.3338	12.8294	0.196366	0.0144424	armadillo repeat-containing protein 1
g42048	armc7	10.8034	0.22371	0.0207074	0.000672874	armadillo repeat-containing protein 7
g43114	arnt	2.88539	0.218757	0.0758154	0.0182768	aryl hydrocarbon receptor nuclear translocator short=arnt protein
g31249	arp5	11.0376	3.01734	0.273369	0.0216889	actin-related protein 5
g18380	arp5	23.2506	7.47665	0.321569	0.0283636	actin-related protein 5
g8831	asb15	1.62613	0	0	0.0332971	ankyrin repeat and socs box protein 15 short=asb-15
g36017	asb6	15.8302	0.10504	0.00663542	0.00165053	ankyrin repeat and socs box protein 6 short=asb-6
g40037	asna	3.03002	24.4673	8.07496	0.00470141	atpase asna1
g32450	aspc1	14.2915	4.29846	0.30077	0.0218161	tether containing ubx domain for glut4
g43721	at1a1	97.407	1661.42	17.0565	1.40568e-05	sodium potassium-transporting atpase subunit alpha-1 short=na(+) k(+) atpase alpha-1 subunit
g34256	at1a1	0	4.64657	Inf	0.00521899	sodium potassium-transporting atpase subunit alpha-1 short=na(+) k(+) atpase alpha-1 subunit
g42071	at1a2	0	27.7937	Inf	1.34746e-07	sodium potassium-transporting atpase subunit alpha-2 short=na(+) k(+) atpase alpha-2 subunit
g6367	at1b4	28.4405	82.8022	2.91142	0.0398111	protein atp1b4
g44773	at2a1	4.51141	0.124299	0.0275522	0.00645365	sarcoplasmic endoplasmic reticulum calcium atpase 1 short=serca1 short=sr ca(2+)-atpase 1
g4017	at2a1	7.18735	1.0647	0.148135	0.0120418	sarcoplasmic endoplasmic reticulum calcium atpase 1 short=serca1 short=sr ca(2+)-atpase 1
g35272	at2b3	8.98082	64.9974	7.23735	0.00495585	plasma membrane calcium-transporting atpase 3 short=pmca3
g44553	at2b3	16.6962	98.8917	5.923	0.010038	plasma membrane calcium-transporting atpase 3 short=pmca3
g30286	at2b4	0.581453	9.7625	16.7898	0.00410553	plasma membrane calcium-transporting atpase 4 short=pmca4
g45382	at5f1	53.4374	2.59104	0.0484874	0.0134626	atp synthase subunit mitochondrial short=atpase subunit b flags: precursor
g3931	atad2	17.0024	4.09243	0.240697	0.0216131	atpase family aaa domain-containing protein 2
g1325	atd1b	1451.7	340.63	0.234643	0.0383285	atpase family aaa domain-containing protein 1-b
g37756	atf1	21.3487	147.493	6.90877	0.00197669	cyclic amp-dependent transcription factor atf-1 short=camp-dependent transcription factor atf-1
g11964	atf3	55.97	219.215	3.91665	0.0126586	cyclic amp-dependent transcription factor atf-3 short=camp-dependent transcription factor atf-3
g43781	atf4	406.719	2074.83	5.1014	0.00648295	cyclic amp-dependent transcription factor atf-4 short=camp-dependent transcription factor atf-4
g36286	atf7	3.08437	0	0	0.00160889	cyclic amp-dependent transcription factor atf-7 short=camp-dependent transcription factor atf-7
g32286	atg4d	13.9934	0.969887	0.0693104	0.00570847	cysteine protease atg4d
g42949	atg5	60.0506	228.664	3.80786	0.0309584	autophagy protein 5
g162	atl2	0.178381	6.40577	35.9107	0.0255748	adamts-like protein 2 short=adamtsl-2 flags: precursor
g43174	atpd	67.9464	1.03598	0.0152471	0.000683166	atp synthase subunit mitochondrial
g26191	atrn	6.10156	30.6372	5.02121	0.0101726	attractin
g24821	atrn1	5.46336	59.4713	10.8855	0.000796031	attractin-like protein 1 flags: precursor
g11988	atrn1	3.81977	29.8486	7.81424	0.00643615	attractin-like protein 1 flags: precursor
g15307	atrn1	3.79484	18.797	4.95331	0.0423671	attractin-like protein 1 flags: precursor
g11275	ats1	602.906	1747.62	2.89866	0.0425366	a disintegrin and metalloproteinase with thrombospondin motifs 1 short=adam-ts 1 short=adam-ts1 short=adamts-1
g8012	ats13	6.83381	40.8649	5.97982	0.0389799	a disintegrin and metalloproteinase with thrombospondin motifs 13 short=adam-ts 13 short=adam-ts13 short=adamts-13
g11138	ats15	5.83336	131.13	22.4793	0.0180697	a disintegrin and metalloproteinase with thrombospondin motifs 15 short=adam-ts 15 short=adam-ts15 short=adamts-15 flags: precursor
g35280	ats2	9.4139	70.2942	7.46706	0.00881686	a disintegrin and metalloproteinase with thrombospondin motifs 2 short=adam-ts 2 short=adam-ts2 short=adamts-2
g26520	ats2	41.1593	171.46	4.16578	0.0152038	a disintegrin and metalloproteinase with thrombospondin motifs 2 short=adam-ts 2 short=adam-ts2 short=adamts-2
g45320	ats3	8.99967	81.083	9.00955	0.00262126	a disintegrin and metalloproteinase with thrombospondin motifs 3 short=adam-ts 3 short=adam-ts3 short=adamts-3
g12187	aurkb	8.11355	1.21246	0.149436	0.0471917	serine threonine-protein kinase 12
g3841	auxi	74.1613	28.5485	0.384951	0.0338491	tyrosine-protein phosphatase auxilin
g39191	avl9	7.0732	1.3984	0.197705	0.0140427	late secretory pathway protein avl9 homolog
g41058	b3gn3	10.7409	0.859857	0.0800548	0.000859852	udp- c:betagal beta- -n-acetylglucosaminyltransferase 3 short=b -3 short=beta- -gn-t3 short=beta- -n-acetylglucosaminyltransferase 3 short=beta3gn-t3
g16551	b3gn7	87.3237	26.2479	0.300581	0.0374282	udp- c:betagal beta- -n-acetylglucosaminyltransferase 7 short=b -7 short=beta- -gn-t7 short=beta- -n-acetylglucosaminyltransferase 7 short=beta3gn-t7
g41041	b3gt2	13.6606	1.92725	0.141081	0.00131345	beta- -galactosyltransferase 2 short=beta- - ase 2 short=beta3gal-t2 short=beta3 2
g45164	b4gt2	0.759834	11.2555	14.8131	0.0037613	beta- -galactosyltransferase 2 short=beta- - ase 2 short=beta4gal-t2 short=b4gal-t2
g39155	b4gt3	7.68781	35.6267	4.63418	0.0384773	beta- -galactosyltransferase 3 short=beta- - ase 3 short=beta4gal-t3 short=b4gal-t3
g43148	b915	25.7485	72.9981	2.83504	0.0367495	maternal protein
g38667	ba2l1	14.5353	96.9166	6.66768	0.00427271	protein bat2-like 1
g37450	ba2l1	8.96592	1.94619	0.217065	0.0121591	protein bat2-like 1
g23761	ba2l1	89.8697	341.561	3.80063	0.0463765	protein bat2-like 1
g45770	bach2	1.47336	0	0	0.036519	transcription regulator protein bach2
g3296	bad	679.404	187.291	0.27567	0.0304836	bcl2 antagonist of cell death short=bad
g36860	bag5	5.54609	1.0746	0.193758	0.0167586	bag family molecular chaperone regulator 5 short=bag-5
g21735	bahc1	10.07	46.3028	4.59812	0.0333296	bah and coiled-coil domain-containing protein 1
g36328	baip2	17.8845	4.82068	0.269545	0.0126244	brain-specific angiogenesis inhibitor 1-associated protein 2 short=bai-associated protein 2 short=bai1-associated protein 2
g31860	bat3	4.41634	31.675	7.17223	0.00751842	large proline-rich protein bat3
g3319	batf	446.263	70.7138	0.158458	0.0305942	basic leucine zipper transcriptional factor atf-like
g40146	baz1b	3.62147	0.21008	0.0580095	0.00627173	tyrosine-protein kinase baz1b
g44401	baz1b	3.66582	20.2139	5.51414	0.0348991	tyrosine-protein kinase baz1b
g43717	baz1b	7.89211	2.36844	0.300102	0.0423849	tyrosine-protein kinase baz1b
g43056	bbs10	8.53058	2.43386	0.28531	0.0388581	bardet-biedl syndrome 10 protein homolog
g34613	bcar1	11.3708	4.0127	0.352895	0.0454812	breast cancer anti-estrogen resistance protein 1
g12706	bcar3	10.5802	123.559	11.6783	0.000244408	breast cancer anti-estrogen resistance protein 3
g12475	bcat1	121.337	45.086	0.371578	0.0369836	branched-chain-amino-acid cytosolic short=bcat
g22864	bcdo2	19.8453	73.7421	3.71585	0.0308496	-carotene 9 -oxygenase
g9463	bhmt1	5.24749	1.07979	0.205773	0.0471115	betaine--homocysteine s-methyltransferase 1
g27496	bin3	9.47686	35.1024	3.70401	0.00514341	bridging integrator 3 homolog
g44847	birc6	7.90004	31.9766	4.04765	0.027662	baculoviral iap repeat-containing protein 6
g34321	birc6	6.33477	1.61475	0.254903	0.0350241	baculoviral iap repeat-containing protein 6
g36197	birc6	5.5092	24.8767	4.51548	0.0396982	baculoviral iap repeat-containing protein 6
g32696	birc6	4.13847	0.89052	0.215181	0.0492674	baculoviral iap repeat-containing protein 6
g36696	bmp1	5.48205	39.2523	7.16015	0.0131631	bone morphogenetic protein 1 short=bmp-1
g43507	bmp1	4.35093	38.1002	8.75678	0.0162676	bone morphogenetic protein 1 short=bmp-1
g19840	bmp2	1.10031	8.37792	7.61418	0.0373007	bone morphogenetic protein 2 short=bmp-2 flags: precursor
g3165	bmp2b	4.23913	68.9831	16.2729	0.000110181	bone morphogenetic protein 2-b
g33241	bmpr2	1.5647	10.9208	6.97948	0.0332564	bone morphogenetic protein receptor type-2 short=bmp type-2 receptor short=bmpr-2
g45619	bnc1	1.88074	14.3764	7.64405	0.0219157	zinc finger protein basonuclin-1
g19744	bnc2	6.05587	28.1231	4.64394	0.00781918	zinc finger protein basonuclin-2
g6478	bni3l	378.652	2076.27	5.48333	0.00387935	bcl2 adenovirus e1b 19 kda protein-interacting protein 3-like
g43796	bnip2	7.43972	36.928	4.96363	0.00916298	bcl2 adenovirus e1b 19 kda protein-interacting protein 2
g45109	borg4	8.69073	1.50745	0.173455	0.00884756	cdc42 effector protein 4
g29455	bptf	5.05726	45.3134	8.96007	0.00189908	nucleosome-remodeling factor subunit bptf
g39045	bptf	4.12719	0.394947	0.095694	0.00705896	nucleosome-remodeling factor subunit bptf
g33787	bptf	6.9952	30.6652	4.38375	0.0337688	nucleosome-remodeling factor subunit bptf
g18627	br44	181.573	48.3531	0.266301	0.0462012	brain protein 44
g42728	brd2	13.8475	2.24738	0.162295	0.00131015	bromodomain-containing protein 2
g11624	brd2	99.0546	404.381	4.0824	0.0329427	bromodomain-containing protein 2
g31781	brd4	9.01037	45.2843	5.02579	0.0229469	bromodomain-containing protein 4
g24945	brd8	3.89866	0.497197	0.12753	0.0175176	bromodomain-containing protein 8
g17169	BRE	58.6009	12.9627	0.221203	0.00956163	1.18e-32
g34870	brpf3	6.52806	1.30144	0.199361	0.0482923	bromodomain and phd finger-containing protein 3
g3487	brsk2	1074.13	5162.6	4.80632	0.0182377	br serine threonine-protein kinase 2
g41165	brwd1	0.518852	8.25477	15.9097	0.00959774	bromodomain and wd repeat-containing protein 1
g29200	bsdc1	34.5092	3.96084	0.114777	0.000584414	bsd domain-containing protein 1
g43798	btaf1	9.07756	2.63701	0.290497	0.0316167	tata-binding protein-associated factor 172
g36644	btbd3	3.60518	0.227434	0.0630854	0.00626513	btb poz domain-containing protein 3
g43764	btbd6	16.7273	0.446873	0.0267152	0.000289419	btb poz domain-containing protein 6
g38118	btbdh	15.1914	2.96686	0.195298	0.0399349	btb poz domain-containing protein 17 flags: precursor
g36403	btd	9.93772	75.8083	7.62834	0.0102152	biotinidase short=biotinase flags: precursor
g11975	btnl2	16.2877	2.83938	0.174326	0.0308877	butyrophilin-like protein 2
g21422	bzw2	269.082	81.6661	0.3035	0.0370138	basic leucine zipper and w2 domain-containing protein 2
g12447	c163a	1.28065	9.82963	7.67553	0.0175672	scavenger receptor cysteine-rich type 1 protein m130 ame: cd_antigen=cd163 contains:
g41653	c1qt2	19.4243	2.21755	0.114164	0.023866	complement c1q tumor necrosis factor-related protein 2 short=mctrp2 flags: precursor
g40545	c1qt7	14.1024	62.5972	4.43876	0.0161488	complement c1q tumor necrosis factor-related protein 7 flags: precursor
g8407	c2511	8.01616	0.696658	0.0869066	0.0232097	cholesterol 25-hydroxylase-like protein member 1
g4848	c2c2l	9.6421	37.578	3.89728	0.0377924	c2 domain-containing protein 2-like
g27646	c2c4c	1.58099	55.7679	35.274	0.0486626	c2 calcium-dependent domain-containing protein 4c
g6562	ca112	48.6954	11.7377	0.241043	0.0189742	uncharacterized protein c1orf112 homolog
g14453	ca173	1.42832	13.464	9.42643	0.0246702	uncharacterized protein c1orf173
g608	cac1d	7.85372	0.951771	0.121187	0.0299306	voltage-dependent l-type calcium channel subunit alpha-1d
g34542	cac1f	1.86014	30.8155	16.5662	0.000293719	voltage-dependent l-type calcium channel subunit alpha-1f
g5563	cacb2	3.56273	14.127	3.96522	0.0490923	voltage-dependent l-type calcium channel subunit beta-2 short=cab2
g44751	cadh1	33.7909	148.39	4.39143	0.0202291	cadherin-1
g27416	cadh2	1.98534	15.5784	7.84669	0.0130925	cadherin-2
g3545	cadh5	554.243	1689.58	3.04845	0.0399949	cadherin-5
g17569	cadh5	106.007	427.335	4.03119	0.0418227	cadherin-5
g25305	cadhk	88.5594	2.64554	0.0298731	0.00160838	b-cadherin
g35631	cadm1	2.12172	30.0729	14.1738	0.00129841	cell adhesion molecule 1
g17294	cadm1	10.7796	89.0414	8.26016	0.00220335	cell adhesion molecule 1
g26861	cadm2	0	3.01965	Inf	0.0380168	cell adhesion molecule 2
g32705	cadm4	7.32136	1.79076	0.244594	0.0333619	cell adhesion molecule 4
g2777	cah10	0.178381	4.00486	22.4512	0.0284765	carbonic anhydrase-related protein 10
g3437	cahz	1309.96	5908.91	4.51075	0.0189257	carbonic anhydrase
g35964	calm	60.1466	142.352	2.36674	0.0247333	calmodulin short=
g50	camkv	0.859323	11.7799	13.7083	0.00556885	kinase-like vesicle-associated protein
g8745	can1	732.27	2439.38	3.33125	0.0372732	calpain-1 catalytic subunit
g11640	can2	4.74226	13.5214	2.85126	0.0252534	calpain-2 catalytic subunit
g17128	can2	1.41075	10.371	7.35137	0.0292719	calpain-2 catalytic subunit
g6312	can3	8.30298	1.16127	0.139862	0.0416908	calpain-3
g34660	cand1	23.3876	6.94148	0.296801	0.0158425	cullin-associated nedd8-dissociated protein 1
g45891	cant1	0.170236	3.67173	21.5685	0.0427099	soluble calcium-activated nucleotidase 1 short=scan-1
g23896	caps2	2.99302	23.8123	7.95593	0.00842417	calcium-dependent secretion activator 2
g38928	car14	15.8472	3.31549	0.209216	0.0103677	caspase recruitment domain-containing protein 14
g25794	casp8	37.7685	10.8338	0.286848	0.0323871	caspase-8 short=casp-8 contains:
g43890	catz	23.8465	55.9501	2.34626	0.0424543	cathepsin z
g4107	cavpt	2.20375	0	0	0.0472031	cavp-target protein short=cavpt
g37332	caza2	8.72991	65.9174	7.55075	0.00054587	f-actin-capping protein subunit alpha-2
g45863	cb024	7.01712	29.7448	4.23889	0.0335742	uncharacterized protein c2orf24 homolog
g26162	cbp	10.9456	2.67683	0.244558	0.0300004	creb-binding protein
g12580	cbpc1	45.3769	230.253	5.07423	0.00889825	cytosolic carboxypeptidase 1
g6941	cbpe	2.40541	0.158793	0.066015	0.0479902	carboxypeptidase e short=cpe
g43754	cbpz	3.07505	55.8077	18.1485	0.0211623	carboxypeptidase z short=cpz short=ccpz flags: precursor
g44222	cbpz	32.5037	131.681	4.05127	0.0396832	carboxypeptidase z short=cpz short=ccpz flags: precursor
g33698	cbx1	3.23831	26.5552	8.2003	0.00633431	chromobox protein homolog 1
g25831	cc032	2259.42	384.998	0.170397	0.00193789	uncharacterized protein c3orf32
g44330	cc054	54.643	13.6494	0.249792	0.0343607	uncharacterized protein c3orf54
g37497	cc124	25.2366	159.881	6.33527	0.0018085	coiled-coil domain-containing protein 124
g34480	cc136	43.9043	12.7995	0.291531	0.0468577	coiled-coil domain-containing protein 136
g36094	cc14a	9.78963	44.5801	4.5538	0.0343474	dual specificity protein phosphatase cdc14a
g44255	ccar1	7.04829	57.6138	8.17415	0.00229939	cell division cycle and apoptosis regulator protein 1
g15228	ccd39	21.0615	2.99553	0.142228	0.00424401	coiled-coil domain-containing protein 39
g11560	ccd40	2.45937	0	0	0.023173	coiled-coil domain-containing protein 40
g8725	ccdc3	2352.44	4872.15	2.0711	0.0093879	coiled-coil domain-containing protein 3
g17378	ccg8	4.31277	0.248598	0.0576424	0.0194527	voltage-dependent calcium channel gamma-8 subunit
g11604	ccl19	555.234	12.3074	0.0221662	0.000467719	c-c motif chemokine 19
g1848	ccl25	711.717	74.7868	0.105079	0.00388993	c-c motif chemokine 25
g7108	ccnb1	2.53568	0	0	0.00875962	g2 mitotic-specific cyclin-b1
g42903	ccni	293.36	28.2773	0.096391	0.00836424	cyclin-i
g14865	ccnt1	2.43217	20.5423	8.44609	0.00917004	cyclin-t1 short= 1 short=cyclin-t
g21486	cd22	14.0706	1.44739	0.102866	0.000562135	b-cell receptor cd22
g32022	cd22	7.09984	0.997529	0.1405	0.0119965	b-cell receptor cd22
g42748	cd248	11.4789	76.9073	6.69987	0.00595335	endosialin
g43115	cd276	37.4502	180.218	4.81219	0.00281207	cd276 antigen homolog ame: cd_antigen=cd276 flags: precursor
g33303	cd276	5.22005	0.42016	0.0804896	0.00601554	cd276 antigen homolog ame: cd_antigen=cd276 flags: precursor
g37600	cd276	2.49869	0	0	0.00672322	cd276 antigen
g19079	cd276	21.0123	58.4567	2.78202	0.0450597	cd276 antigen
g35001	cd36	0	12.1903	Inf	3.94967e-05	platelet glycoprotein 4
g15991	cd44	120.355	576.682	4.7915	0.0186157	cd44 antigen
g4156	cd63	258.527	44.8845	0.173616	0.0236248	cd63 antigen
g2063	cd68	5882.13	1758.47	0.298951	0.0319716	macrosialin
g10976	cd9	42234.7	1589.15	0.0376266	0.00446746	cd9 antigen ame: cd_antigen=cd9
g43975	cdac1	7.38748	0	0	9.89198e-05	cytidine and dcmp deaminase domain-containing protein 1
g34009	cdc42	12.2553	73.0998	5.96475	0.00658638	cell division control protein 42 homolog flags: precursor
g2833	cdc7	76.3869	23.0973	0.302372	0.0308397	cell division cycle 7-related protein kinase short=cdc7-related kinase short=mucdc7
g1488	cdc73	6.59656	26.0354	3.94681	0.0415741	parafibromin
g33825	cdcp1	5.97535	35.8229	5.99511	0.0150953	cub domain-containing protein 1
g33095	cdk13	6.34281	49.9554	7.87591	0.00406457	cell division protein kinase 13
g44279	cdk9b	10.3916	40.1109	3.85993	0.0364511	cell division protein kinase 9-b
g22322	cdt1	11.4937	2.8413	0.247206	0.0443324	dna replication factor cdt1 short=xcdt1
g24044	ce004	221.101	27.0419	0.122306	0.000457985	uncharacterized protein c5orf4
g32214	ce350	4.96894	0.337427	0.0679072	0.00346863	centrosome-associated protein 350 short=cep350
g26788	ce350	9.60172	2.47694	0.257969	0.0386964	centrosome-associated protein 350 short=cep350
g17622	ceam5	6499.99	14617	2.24878	0.0269587	carcinoembryonic antigen-related cell adhesion molecule 5
g5617	cecr5	975.402	222.957	0.22858	0.00829191	cat eye syndrome critical region protein 5 homolog flags: precursor
g26855	celf3	0.411218	8.29338	20.1679	0.0241007	cugbp elav-like family member 3 short=celf-3
g27890	cep76	6.45661	21.0106	3.25411	0.0151757	centrosomal protein of 76 kda short=cep76
g18437	cf186	14.313	53.5442	3.74095	0.0380185	upf0624 protein c6orf186 homolog flags: precursor
g16242	cfab	111.58	0.480728	0.00430838	0.000882475	complement factor b
g41989	cflar	21.6586	1.53083	0.0706802	7.24308e-05	casp8 and fadd-like apoptosis regulator
g15954	cflar	32.4422	9.46745	0.291825	0.0366457	casp8 and fadd-like apoptosis regulator contains:
g39687	ch60	3.94458	19.5142	4.94708	0.0265734	60 kda heat shock mitochondrial
g27566	chch3	68.7778	10.8842	0.158251	0.00154031	coiled-coil-helix-coiled-coil-helix domain-containing protein mitochondrial flags: precursor
g45489	chd2	11.3705	150.294	13.2179	0.000171259	chromodomain-helicase-dna-binding protein 2 short=chd-2
g45106	chd4	19.3768	81.6456	4.21356	0.0320307	chromodomain-helicase-dna-binding protein 4 short=chd-4
g34901	chd4	11.7169	49.3034	4.20788	0.0376508	chromodomain-helicase-dna-binding protein 4 short=chd-4
g8057	chd4	239.555	859.662	3.58857	0.0485267	chromodomain-helicase-dna-binding protein 4 short=chd-4
g41064	chd7	1.64359	14.9201	9.07771	0.00984332	chromodomain-helicase-dna-binding protein 7 short=chd-7
g31569	chd7	3.15512	0.341833	0.108343	0.0194756	chromodomain-helicase-dna-binding protein 7 short=chd-7
g32533	chd8	8.22237	2.88538	0.350918	0.0495169	chromodomain-helicase-dna-binding protein 8 short=chd-8
g44392	chd9	3.16326	0.446234	0.141068	0.0308244	chromodomain-helicase-dna-binding protein 9 short=chd-9
g2017	chio	10.3565	39.451	3.80929	0.0322877	beta-chimaerin
g42928	chm1a	13.2261	4.43519	0.335336	0.0431582	charged multivesicular body protein 1a
g41835	chpf2	8.11349	0.594801	0.0733102	0.00230242	chondroitin sulfate glucuronyltransferase
g32969	chpf2	17.6418	4.69135	0.265922	0.0325242	chondroitin sulfate glucuronyltransferase
g41108	chss2	2.85741	0.111855	0.0391455	0.0142054	chondroitin sulfate synthase 2
g2215	chst1	8.24793	31.7451	3.84886	0.0288681	carbohydrate sulfotransferase 1
g37636	chstb	0.260406	6.49955	24.9593	0.00462449	carbohydrate sulfotransferase 11
g9410	chstc	4.08937	15.5142	3.79379	0.0106189	carbohydrate sulfotransferase 12
g35868	ci064	14.6832	3.59473	0.24482	0.0121393	upf0553 protein c9orf64
g38951	cing	11.2981	1.44965	0.128309	0.00751411	cingulin
g39871	cip4	4.18037	31.1461	7.45057	0.00667102	cdc42-interacting protein 4 homolog
g42648	cish	2.21886	0.124299	0.0560194	0.0292139	cytokine-inducible sh2-containing protein short=cis
g7018	ck2n2	0.912606	14.9808	16.4154	0.00547519	calcium calmodulin-dependent protein kinase ii inhibitor 2
g36158	ck5p2	7.37119	2.20015	0.29848	0.0355533	cdk5 regulatory subunit-associated protein 2
g37584	ckap5	4.13964	0.10504	0.0253742	0.00220034	cytoskeleton-associated protein 5
g42321	cklf3	6.12463	110.935	18.113	0.000326448	cklf-like marvel transmembrane domain-containing protein 3
g3547	cklf4	718.638	2302.49	3.20397	0.0392323	cklf-like marvel transmembrane domain-containing protein 4
g5355	cklf8	126.536	30.821	0.243574	0.0437926	cklf-like marvel transmembrane domain-containing protein 8
g19928	cl041	166.443	50.2712	0.302032	0.0317106	uncharacterized protein c12orf41 homolog
g20318	cl18a	8.87319	64.1715	7.23207	0.0181887	c-type lectin domain family 18 member a
g28721	clap1	6.50106	32.0306	4.92698	0.0371646	clip-associating protein 1
g3313	clc3a	4.9114	0	0	0.0408331	c-type lectin domain family 3 member a homolog
g8066	clc4m	144.663	282.553	1.95318	0.0344185	c-type lectin domain family 4 member m
g12826	clcn5	27.7478	99.1692	3.57394	0.048338	h(+) cl(-) exchange transporter 5
g13356	cld22	4537.37	355.583	0.0783677	0.0115335	claudin-22
g34689	cld4	1.90909	0	0	0.0212051	claudin-4
g5749	cldy	51.9313	0	0	0.011998	claudin-like protein zf-a89
g25413	clh	12.4044	80.339	6.47667	0.00277707	clathrin heavy chain 1
g34528	clh	10.6784	71.4216	6.68842	0.00559456	clathrin heavy chain 1
g41625	clh	9.06483	43.0572	4.74992	0.0305809	clathrin heavy chain 1
g43905	clh1	15.7458	116.949	7.42735	0.0020376	clathrin heavy chain 1
g37227	clic4	7.65859	105.499	13.7752	0.000103144	chloride intracellular channel protein 4
g41516	clic4	9.82662	127.16	12.9404	0.000132075	chloride intracellular channel protein 4
g37187	clic4	4.45591	50.0592	11.2344	0.000247402	chloride intracellular channel protein 4
g29671	clip1	8.25124	1.7885	0.216756	0.0157596	cap-gly domain-containing linker protein 1
g4222	clip3	17.44	56.5258	3.24115	0.0139393	cap-gly domain-containing linker protein 3
g35079	clip4	5.22063	0.236154	0.0452348	0.0145745	cap-gly domain-containing linker protein 4
g39143	clk1	58.7126	357.056	6.08142	0.00332814	dual specificity protein kinase clk1
g42064	clk1	55.2014	199.986	3.62285	0.0467829	dual specificity protein kinase clk1
g33557	clk2	4.98033	22.572	4.53222	0.0428979	dual specificity protein kinase clk2
g4074	cltr1	31.6161	92.7506	2.93365	0.00730524	cysteinyl leukotriene receptor 1 short= 1
g19642	cml1	6.67233	1.24426	0.18648	0.0384315	chemokine-like receptor 1
g36600	cml1	19.4985	50.7529	2.60291	0.0416196	chemokine-like receptor 1
g17525	cmpk2	782.595	80.0181	0.102247	0.000126569	ump-cmp kinase mitochondrial flags: precursor
g22786	cmta1	42.0508	8.99358	0.213874	0.00720891	calmodulin-binding transcription activator 1
g5295	cn073	2.4566	0.123076	0.0501002	0.0434617	sec6-like protein c14orf73 homolog
g15330	cn159	22.7997	88.1603	3.86673	0.0417579	upf0317 protein c14orf159 mitochondrial flags: precursor
g26295	cnkr3	1.09216	14.7957	13.5472	0.00310225	connector enhancer of kinase suppressor of ras 3 short=connector enhancer of ksr 3
g14833	cnn1	2296.88	4626.72	2.01435	0.0448979	calponin-1
g19220	cnn2	24.8379	140.158	5.6429	0.0275273	calponin-2
g36596	cnot1	16.029	107.785	6.72437	0.00564666	ccr4-not transcription complex subunit 1
g8337	cnpy1	76.4625	14.8163	0.193772	0.025887	protein canopy-1
g16716	cntp1	65.8313	335.797	5.10087	0.0395962	contactin-associated protein 1 short=caspr short=caspr1
g13816	co2a1	72.1458	1116.92	15.4814	0.032106	collagen alpha-1 chain
g14783	co4a1	51.2817	650.216	12.6793	0.0121984	collagen alpha-1 chain contains:
g936	co4a1	337.388	1170.26	3.46859	0.026254	collagen alpha-1 chain contains:
g5551	co4a1	1922.06	4767.43	2.48038	0.0401832	collagen alpha-1 chain contains:
g5552	co4a2	1116.49	3193.1	2.85995	0.0278991	collagen alpha-2 chain contains:
g8974	co6a6	194.817	963.633	4.94634	0.0095049	collagen alpha-6 chain flags: precursor
g29959	co6a6	74.5048	463.236	6.21753	0.0250476	collagen alpha-6 chain flags: precursor
g5692	coe1	6.33976	153.528	24.2166	4.01034e-06	transcription factor coe1 short=o e-1 short=oe-1
g27106	cof1	609.803	37.4766	0.0614568	0.000119902	cofilin-1
g11642	cof2	10.8101	442.24	40.91	0.0391742	cofilin-2
g37888	cofa1	0	30.0111	Inf	7.71102e-08	collagen alpha-1 chain contains:
g27951	coia1	12.3884	49.723	4.01367	0.0478744	collagen alpha-1 chain contains:
g40396	comda	21.4439	2.28153	0.106395	0.0250728	comm domain-containing protein 10
g42838	copb	11.0388	46.5872	4.22032	0.0241104	coatomer subunit beta
g39727	copb	15.0316	64.9765	4.32267	0.0335105	coatomer subunit beta
g45898	copb	3.16454	15.4252	4.87438	0.0461917	coatomer subunit beta
g22701	copia	17.4117	0.341151	0.0195933	0.000100285	copia protein
g39754	copt1	4.40388	20.2084	4.58876	0.0419279	high affinity copper uptake protein 1
g39703	cor1c	8.13192	33.6492	4.13792	0.0312853	coronin-1c
g44812	cor1c	10.3185	46.5203	4.50845	0.0388646	coronin-1c
g17562	corin	4.50327	0.950302	0.211025	0.0406353	atrial natriuretic peptide-converting enzyme
g43462	cox10	8.63795	1.41798	0.164157	0.0205388	protoheme ix mitochondrial
g10112	cox16	47.4833	12.4866	0.262969	0.00812416	cytochrome c oxidase assembly protein cox16 mitochondrial flags: precursor
g28456	cp135	0	2.63889	Inf	0.0386518	centrosomal protein of 135 kda short=cep135
g16107	cp26a	89.7734	286.69	3.19349	0.0306781	cytochrome p450 26a1
g8373	cp26b	128.939	40.864	0.316927	0.02721	cytochrome p450 26b1 short=cyp26b1
g31223	cp2dq	2.15321	15.2701	7.09177	0.0108441	cytochrome p450 2d26
g39625	cp2k1	0	3.09496	Inf	0.0230415	cytochrome p450 2k1
g38162	cp2k1	123.773	823.437	6.6528	0.0367632	cytochrome p450 2k1
g42210	cp2k3	45.0895	332.102	7.36539	0.0157575	cytochrome p450 2k3
g42220	cp2m1	1.6744	19.0553	11.3804	0.0387028	cytochrome p450 2m1
g10515	cp2r1	0	3.9992	Inf	0.00994444	vitamin d 25-hydroxylase
g4179	cp2u1	26.7182	1.44617	0.0541267	3.72868e-05	cytochrome p450 2u1
g26826	cpeb2	2.1337	12.0545	5.64958	0.0388089	cytoplasmic polyadenylation element-binding protein 2 short=cpe-bp2 short=cpe-binding protein 2 short=mcpeb-2
g39024	cpeb3	1.1792	9.18992	7.79337	0.0246756	cytoplasmic polyadenylation element-binding protein 3 short=cpe-bp3 short=cpe-binding protein 3 short=mcpeb-3
g26709	cpeb4	34.1782	170.124	4.97756	0.0185155	cytoplasmic polyadenylation element-binding protein 4 short=cpe-bp4 short=cpe-binding protein 4 short=hcpeb-4
g21805	cpmd8	79.3462	16.5243	0.208256	0.00855791	c3 and pzp-like alpha-2-macroglobulin domain-containing protein 8 flags: precursor
g5232	cpne8	6.06622	0.247376	0.0407792	0.000740833	copine-8
g26848	cpne8	18.414	78.3511	4.25497	0.0343877	copine-8
g9882	cpne9	35.2911	0.845262	0.0239512	0.0263483	copine-9
g21943	cr19a	416.431	126.982	0.304929	0.0282366	uncharacterized protein c18orf19 homolog a
g19770	creb5	33.3881	144.292	4.32166	0.0302369	cyclic amp-responsive element-binding protein 5 short=creb-5 short=camp-responsive element-binding protein 5
g1028	crest	11.589	2.87398	0.247993	0.0258427	calcium-responsive transactivator
g9534	crf	2.5414	0	0	0.022566	corticoliberin
g18136	cris	7.07784	0.977882	0.138161	0.0172802	serotriflin
g15717	cry1	19.5799	92.9744	4.74847	0.0248091	cryptochrome-1
g37381	cry1	3.18083	16.4155	5.16076	0.0349374	cryptochrome-1
g44159	cs029	5.70131	30.9192	5.42317	0.0211995	uncharacterized protein c19orf29
g42032	csde1	24.0444	150.258	6.24919	0.00337844	cold shock domain-containing protein e1
g38904	csde1	34.3527	129.994	3.78411	0.0452525	cold shock domain-containing protein e1
g45586	csde1	38.3474	16.5656	0.431988	0.04829	cold shock domain-containing protein e1
g8498	csk21	79.1492	536.133	6.77371	0.000458764	casein kinase ii subunit alpha short=ck ii alpha
g45057	csk21	17.0598	121.676	7.13229	0.00117503	casein kinase ii subunit alpha short=ck ii
g45944	csk21	16.9554	132.292	7.80239	0.00146119	casein kinase ii subunit alpha short=ck ii alpha
g40359	cskp	4.21431	58.0232	13.7681	0.000139095	peripheral plasma membrane protein cask
g29113	cskp	0.938215	10.2767	10.9534	0.0108862	peripheral plasma membrane protein cask
g12271	cspg2	100.17	763.987	7.62687	0.00251853	versican core protein
g35032	cstf1	10.9987	49.6489	4.51409	0.0195635	cleavage stimulation factor subunit 1
g41077	cstf2	22.0819	2.1719	0.0983564	0.0150983	cleavage stimulation factor subunit 2
g42427	cstf3	1.32069	7.72989	5.85292	0.049673	cleavage stimulation factor subunit 3
g44586	cstn1	15.5183	1.62361	0.104626	0.00542366	calsyntenin-1
g14693	ct007	8.26556	1.09851	0.132902	0.0102278	probable methyltransferase c20orf7 mitochondrial flags: precursor
g29018	ct043	27.0472	97.5089	3.60514	0.0427041	upf0549 protein c20orf43 homolog
g17503	ct085	10.2501	97.3492	9.49737	0.0315444	uncharacterized protein c20orf85
g39677	ct111	14.7108	2.64267	0.179642	0.0335386	uncharacterized protein c20orf111 homolog
g41914	ctbl1	52.5957	5.98212	0.113738	0.000838343	beta-catenin-like protein 1
g44568	ctcf	48.0151	14.8874	0.310056	0.0117616	transcriptional repressor ctcf
g34066	ctcf	13.0626	68.9981	5.28211	0.0122239	transcriptional repressor ctcf
g31711	ctcf	6.44671	34.0794	5.28632	0.0247174	transcriptional repressor ctcf
g33731	ctnb	60.1078	14.5904	0.242737	0.0126371	catenin beta
g35160	ctnd1	5.59438	0.723408	0.12931	0.0120503	catenin delta-1
g30929	cttb2	76.0728	22.1994	0.291818	0.024907	cortactin-binding protein 2 short= 2
g42412	ctu1	5.22164	0.236154	0.045226	0.00756637	cytoplasmic trna 2-thiolation protein 1
g22426	cu063	13.4131	102.469	7.63949	0.00221565	uncharacterized protein c21orf63 homolog flags: precursor
g39170	cul1	13.7815	49.8039	3.61383	0.0496976	cullin-1 short=cul-1
g39527	cul9	1.29498	13.6261	10.5222	0.00717044	cullin-9 short=cul-9
g24871	cv009	42.8495	195.604	4.5649	0.044716	uncharacterized protein c22orf9 homolog
g12138	cx038	691.875	166.235	0.240267	0.00577451	uncharacterized protein cxorf38
g16934	cxa5	9.76786	42.0328	4.30318	0.0359139	gap junction alpha-5 protein
g45232	cxar	3.24343	17.1154	5.27696	0.0480367	coxsackievirus and adenovirus receptor homolog short=coxsackie virus and adenovirus receptor
g7166	cxb5	64.7779	12.5639	0.193954	0.00626995	gap junction beta-5 protein
g35655	cxl10	53.9315	3.54737	0.0657754	0.0463733	c-x-c motif chemokine 10
g26753	cxl11	174.343	5.93949	0.0340679	0.0493846	c-x-c motif chemokine 11
g30613	cy561	9.55447	1.11655	0.116861	0.00153095	cytochrome b561
g39597	cy561	2.8065	19.901	7.09105	0.0137056	cytochrome b561
g38365	cyfp2	0.348616	24.895	71.411	6.52289e-06	cytoplasmic fmr1-interacting protein 2
g39623	cyh1	16.1311	111.699	6.92444	0.00197563	cytohesin-1
g37904	cyld	6.58938	0.577988	0.087715	0.00622312	ubiquitin carboxyl-terminal hydrolase cyld
g7754	cyld	73.8786	25.6273	0.346884	0.0464856	ubiquitin carboxyl-terminal hydrolase cyld
g21158	cytc	4.54765	0.248598	0.0546653	0.047415	cystatin-c
g44676	cytsb	11.8765	2.65869	0.223861	0.010502	cytospin-b
g25373	daam2	42.9811	206.476	4.80388	0.0152557	disheveled-associated activator of morphogenesis 2
g8669	dab1	2.10995	0	0	0.0107964	disabled homolog 1
g41932	dapk1	3.07622	27.4391	8.91973	0.00457807	death-associated protein kinase 1 short=dap kinase 1
g40687	dapk1	2.70701	0.396809	0.146586	0.0403204	death-associated protein kinase 1 short=dap kinase 1
g18375	dc1i2	43.2227	133.038	3.07797	0.0329093	cytoplasmic dynein 1 intermediate chain 2
g41936	dca12	5.82524	0.348009	0.0597416	0.00124563	ddb1- and cul4-associated factor 12
g26531	dclk1	6.39098	16.9282	2.64876	0.0259507	serine threonine-protein kinase dclk1
g24330	dclk2	6.81919	27.921	4.09448	0.00415006	serine threonine-protein kinase dclk2
g39761	dcnl3	22.5798	0	0	5.23694e-09	dcn1-like protein 3
g33885	dcor	7.28996	1.82702	0.250621	0.0272027	ornithine decarboxylase short=odc
g36304	dctn1	8.91786	1.54945	0.173747	0.00674823	dynactin subunit 1
g39688	dctn1	24.1374	5.31993	0.220402	0.0258423	dynactin subunit 1
g41081	ddb1	30.4837	11.0508	0.362514	0.030694	dna damage-binding protein 1
g44228	ddhd2	11.6187	57.4445	4.94414	0.0151871	phospholipase ddhd2
g39648	ddr1	13.6337	64.2577	4.71314	0.0304237	epithelial discoidin domain-containing receptor 1 short=epithelial discoidin domain receptor 1
g19452	ddx1	4.05479	61.6407	15.2019	3.08588e-05	atp-dependent rna helicase ddx1
g19451	ddx1	80.1511	330.692	4.12586	0.010429	atp-dependent rna helicase ddx1
g28301	ddx11	15.9361	2.93876	0.184409	0.0357367	probable atp-dependent rna helicase ddx11
g45513	ddx20	2.35839	16.1022	6.8276	0.0164116	probable atp-dependent rna helicase ddx20
g28873	ddx39	187.299	49.1464	0.262395	0.00617724	atp-dependent rna helicase ddx39
g43213	ddx54	7.91985	0	0	3.47149e-05	atp-dependent rna helicase ddx54
g11629	ddx58	2515.03	296.077	0.117723	0.000164644	probable atp-dependent rna helicase ddx58
g38218	ddx58	296.566	87.5845	0.295329	0.0354412	probable atp-dependent rna helicase ddx58
g4496	ddx58	7614.5	355.19	0.0466466	0.0454563	probable atp-dependent rna helicase ddx58
g41280	ddx6	4.94962	36.9217	7.45949	0.00468367	probable atp-dependent rna helicase ddx6
g42455	dedd	6.23087	0	0	2.75287e-05	death effector domain-containing protein
g41627	dedd	18.2955	5.65483	0.309083	0.028025	death effector domain-containing protein
g23470	den1a	7.73552	39.2374	5.07236	0.022465	denn domain-containing protein 1a
g38984	den2a	3.86759	17.9025	4.62886	0.0201463	denn domain-containing protein 2a
g39588	den5a	12.2677	53.5961	4.36886	0.0294391	denn domain-containing protein 5a
g26831	den5b	2.86782	29.4218	10.2593	0.00267266	denn domain-containing protein 5b
g36119	den5b	3.45742	0.591655	0.171126	0.0293174	denn domain-containing protein 5b
g25636	deoc	228.484	54.8725	0.240159	0.0152541	deoxyribose-phosphate aldolase
g11606	depd5	21.7309	197.713	9.09823	0.00114379	dep domain-containing protein 5
g11790	depd7	140.241	26.0142	0.185497	0.00248903	dep domain-containing protein 7
g33382	depd7	50.3149	2.7612	0.0548783	0.00521559	dep domain-containing protein 7
g30680	depd7	41.024	8.96786	0.2186	0.0235095	dep domain-containing protein 7
g40868	derl1	5.08087	15.1434	2.98047	0.0224913	derlin-1
g35907	desm	0	21.0904	Inf	8.36187e-07	desmin
g8106	dgkb	8.21177	40.452	4.9261	0.0107028	diacylglycerol kinase beta short=dag kinase beta
g9825	dhr11	40.7059	9.64746	0.237004	0.0271008	dehydrogenase reductase sdr family member 11 flags: precursor
g12598	dhrs4	66.0404	157.202	2.38038	0.0472665	dehydrogenase reductase sdr family member 4
g2962	dhx58	6293.12	354.483	0.0563287	0.000812866	probable atp-dependent rna helicase dhx58
g33682	dhx8	4.28928	0.158793	0.0370209	0.00110368	atp-dependent rna helicase dhx8
g35169	dhx8	7.73051	37.0845	4.79716	0.026068	atp-dependent rna helicase dhx8
g35929	di3l1	4.15789	0.696695	0.16756	0.0271298	dis3-like exonuclease 1
g28829	diap1	2.01664	21.8534	10.8365	0.00298141	protein diaphanous homolog 1
g22731	diap1	17.3661	84.6873	4.87659	0.0229316	protein diaphanous homolog 1
g17109	diap1	10.2835	44.2872	4.30663	0.045839	protein diaphanous homolog 1
g21669	diap2	1.96777	16.9783	8.62819	0.00959555	protein diaphanous homolog 2
g24761	diap2	5.98918	31.2259	5.21372	0.026969	protein diaphanous homolog 2
g26624	diap2	1.16291	7.70357	6.62441	0.049395	protein diaphanous homolog 2
g30662	dip2a	25.948	10.2529	0.395132	0.0294544	disco-interacting protein 2 homolog a short=dip2 homolog a
g30608	dlg1	0.759834	8.03393	10.5733	0.0167913	disks large homolog 1
g9392	dlg3	98.5451	374.479	3.80008	0.0274877	disks large homolog 3
g33225	dlg5	9.1557	37.3263	4.07684	0.0499031	disks large homolog 5
g6339	dlld	70.1628	1.78179	0.025395	8.88224e-09	delta-like protein d short=
g17389	dmbt1	2.6024	0.123076	0.0472933	0.0308484	deleted in malignant brain tumors 1 protein
g16914	dmx1b	4.2048	0.598568	0.142354	0.0287678	diencephalon mesencephalon homeobox protein 1-b
g37597	dmxl1	5.05911	0.113717	0.0224777	0.000323669	-like protein 1 short=x-like 1 protein
g45908	dmxl1	10.3594	1.0056	0.0970714	0.000604735	-like protein 1 short=x-like 1 protein
g39364	dmxl1	8.1322	0.881304	0.108372	0.00432822	-like protein 1 short=x-like 1 protein
g42735	dmxl1	5.06843	1.34088	0.264555	0.0388275	-like protein 1 short=x-like 1 protein
g36404	dmxl2	3.47499	0.21008	0.0604548	0.00807951	-like protein 2
g44019	dmxl2	3.60322	0.719383	0.19965	0.0337254	-like protein 2
g12027	dnjb6	23.7216	5.19448	0.218976	0.025217	homolog subfamily b member 6
g29244	dnjc1	0	4.79976	Inf	0.00460842	homolog subfamily c member 1
g43560	dnmt1	3.62539	0.263833	0.0727736	0.00966395	dna (cytosine-5)-methyltransferase 1 short=dnmt1
g29872	dnmt1	13.494	3.11213	0.230631	0.0111739	dna (cytosine-5)-methyltransferase 1 short=dnmt1
g31127	dnmt1	17.5857	4.92812	0.280235	0.0298487	dna (cytosine-5)-methyltransferase 1 short=dnmt1
g29396	dock1	1.43146	11.1379	7.78083	0.0173234	dedicator of cytokinesis protein 1
g45593	dock6	5.92903	60.7506	10.2463	0.00104569	dedicator of cytokinesis protein 6
g32712	dock7	5.67048	50.8464	8.96685	0.00274829	dedicator of cytokinesis protein 7
g6432	dock7	22.1598	89.1459	4.02287	0.0265988	dedicator of cytokinesis protein 7
g31480	dock7	12.4721	60.112	4.81972	0.0289902	dedicator of cytokinesis protein 7
g33309	dock9	16.0497	72.8837	4.54112	0.0328187	dedicator of cytokinesis protein 9
g680	dop1	71.7171	265.027	3.69545	0.034745	protein dopey-1
g24403	dpolz	235.001	877.03	3.73203	0.0481841	dna polymerase zeta catalytic subunit
g1609	dpyd	63.1144	367.697	5.82588	0.00327393	dihydropyrimidine dehydrogenase short=dhpdhase short=dpd
g31102	dpyl3	17.3894	74.8041	4.30172	0.0341554	dihydropyrimidinase-related protein 3 short=drp-3
g6144	drd2a	1.90284	7.9155	4.15982	0.0398025	d dopamine receptor a short=d2r-a
g4203	dreb	137.587	767.648	5.57938	0.00821932	drebrin
g20637	dsg2	3.24343	20.3561	6.27611	0.0393501	desmoglein-2 flags: precursor
g23128	dtx3l	1107.72	198.942	0.179596	0.000793881	e3 ubiquitin-protein ligase dtx3l
g20026	dupd1	1.86406	0	0	0.0293945	dual specificity phosphatase dupd1
g18330	dus10	3.92309	39.4132	10.0465	0.00145888	dual specificity protein phosphatase 10
g37715	dus10	18.6995	5.18285	0.277165	0.0354245	dual specificity protein phosphatase 10
g24652	dus14	25.038	6.16383	0.246179	0.0326548	dual specificity protein phosphatase 14
g26138	dyn2	1.4396	13.5329	9.40042	0.00679683	dynamin-2
g28559	dyn3	0.178381	4.1705	23.3798	0.0294224	dynamin-3
g40783	dyn3	0.178381	3.96702	22.2391	0.0320106	dynamin-3
g44593	dyst	10.3376	52.5194	5.08044	0.0121104	dystonin
g19689	dyst	101.964	486.113	4.7675	0.0177013	dystonin
g29905	dyst	9.79384	2.13946	0.218449	0.049854	dystonin
g22173	e2ak3	2459.6	363.155	0.147648	0.0201024	eukaryotic translation initiation factor 2-alpha kinase 3
g11395	e41l1	32.0883	272.485	8.49172	0.000720032	band -like protein 1
g1497	e41l3	1.96474	16.7356	8.51796	0.00448907	band -like protein 3
g13230	eaa5	2.31639	41.0133	17.7057	0.000161113	excitatory amino acid transporter 5
g2261	ecm2	64.9243	307.801	4.74093	0.0115099	extracellular matrix protein 2 flags: precursor
g31387	edc4	2.88852	0.471725	0.16331	0.0483807	enhancer of mrna-decapping protein 4
g9651	edil3	6.84712	103.094	15.0566	0.000112227	egf-like repeat and discoidin i-like domain-containing protein 3
g15553	edil3	2.87341	39.7508	13.834	0.0005317	egf-like repeat and discoidin i-like domain-containing protein 3
g15551	edil3	34.4953	139.939	4.05677	0.041614	egf-like repeat and discoidin i-like domain-containing protein 3
g27821	edn1	29.4871	104.417	3.54113	0.00573761	endothelin-1 short=et-1
g3149	ednrb	9.38328	0.941778	0.100368	0.038254	endothelin b receptor short=et-b short=et-br
g39084	ef1a2	616.591	10536.1	17.0876	2.01117e-06	elongation factor 1-alpha 2 short=ef-1-alpha-2
g33362	ef2	212.581	30.3337	0.142693	0.000581596	elongation factor 2 short=ef-2
g34136	ef2	818.193	121.446	0.148432	0.00695657	elongation factor 2 short=ef-2
g43033	ef2	764.609	224.122	0.29312	0.011241	elongation factor 2 short=ef-2
g40890	ef2	2781.2	8483.78	3.0504	0.0482076	elongation factor 2 short=ef-2
g20882	efna5	3.02187	23.957	7.92785	0.00504864	ephrin-a5
g20786	efnb1	6.19014	29.5536	4.7743	0.0412158	ephrin-b1
g37290	egln2	9.65544	1.89408	0.196167	0.0168922	egl nine homolog 2
g8505	eh1l1	14.1528	64.3409	4.54616	0.0276295	eh domain-binding protein 1-like protein 1
g34610	ehbp1	6.96371	31.235	4.48539	0.0386382	eh domain-binding protein 1
g26935	ehd1	17.1445	72.8102	4.24684	0.0348172	eh domain-containing protein 1
g42239	ehd2	22.5801	6.39332	0.28314	0.0132615	eh domain-containing protein 2
g42206	ei2bg	8.32929	0.830353	0.0996907	0.00687464	translation initiation factor eif-2b subunit gamma
g36448	ei2bg	32.4699	6.38496	0.196643	0.0210332	translation initiation factor eif-2b subunit gamma
g40344	eif3a	105.731	542.705	5.13289	0.00954257	eukaryotic translation initiation factor 3 subunit a short=eif3a
g36592	eif3a	235.761	825.868	3.50298	0.0457641	eukaryotic translation initiation factor 3 subunit a short=eif3a
g35231	elk3	14.5911	2.24164	0.153631	0.00540165	ets domain-containing protein elk-3
g26310	ell	8.06853	0.348009	0.0431316	0.000114154	rna polymerase ii elongation factor ell
g26370	ell	4.18047	0.27251	0.0651865	0.00465823	rna polymerase ii elongation factor ell
g25235	elp3	8.88352	0.790534	0.0889887	0.000637827	elongator complex protein 3
g24112	elp4	0.759834	7.22908	9.51402	0.0258668	elongator complex protein 4 short=elp4
g18528	emil2	6.80614	1.02672	0.150853	0.00763052	emilin-2
g43815	emsy	10.2494	1.53877	0.150134	0.00422988	protein emsy
g25608	endou	4215.42	297.955	0.0706823	0.0308732	poly -specific endoribonuclease
g21027	enl	2.0444	14.0571	6.87591	0.00941107	protein enl
g9613	enof1	12.2532	76.5936	6.25089	0.00208676	mitochondrial enolase superfamily member 1
g41748	enpl	9.77048	43.4672	4.44882	0.0334554	endoplasmin
g43149	ep300	3.84117	34.0285	8.85888	0.00233446	histone acetyltransferase p300 short=p300 hat
g31787	ep400	8.88389	65.2682	7.34681	0.00460603	e1a-binding protein p400
g13322	epas1	59.1673	362.384	6.12473	0.00335876	endothelial pas domain-containing protein 1 short=epas-1
g34713	epha2	4.57028	0.228116	0.049913	0.00177482	ephrin type-a receptor 2 flags: precursor
g43288	epha2	9.05737	3.10507	0.342823	0.04244	ephrin type-a receptor 2
g8115	epha6	3.34488	16.3538	4.8892	0.0353553	ephrin type-a receptor 6
g6291	ephb2	0.680943	7.32206	10.7528	0.0337403	ephrin type-b receptor 2
g45535	ephb4	0.697233	15.5316	22.276	0.00067929	ephrin type-b receptor 4
g11622	ephx4	10.0264	1.99554	0.199028	0.0399847	epoxide hydrolase 4
g36837	epn2	5.17943	24.1786	4.6682	0.0265495	epsin-2
g43497	epn4	18.3238	78.8861	4.30511	0.0349656	clathrin interactor 1
g28409	ercc6	16.998	68.0664	4.00438	0.0265985	dna excision repair protein ercc-6
g18579	ercc8	7.57257	26.9896	3.56413	0.0322288	dna excision repair protein ercc-8
g44653	erf3a	14.7683	66.941	4.53275	0.0117843	eukaryotic peptide chain release factor gtp-binding subunit erf3a short=eukaryotic peptide chain release factor subunit 3a short=erf3a
g36405	erg19	5.00627	0.386909	0.077285	0.0152581	diphosphomevalonate decarboxylase
g23154	erh	927.205	100.339	0.108216	0.0223424	enhancer of rudimentary homolog short=mer
g15425	erln1	406.2	134.573	0.331299	0.0265458	erlin-1
g43091	erp44	9.28959	31.4993	3.39082	0.0216612	endoplasmic reticulum resident protein 44 short=er protein 44 short=erp44
g10661	es8l3	566.039	2216.31	3.91547	0.0213544	epidermal growth factor receptor kinase substrate 8-like protein 3 short=eps8-like protein 3
g5648	est1	81.1763	264.106	3.25349	0.00877763	liver carboxylesterase
g36117	esyt1	7.90135	58.4075	7.3921	0.00350204	extended synaptotagmin-1 short=e-syt1
g22098	esyt1	95.1357	397.554	4.17882	0.0326879	extended synaptotagmin-1 short=e-syt1
g35756	ets1	2.11741	0	0	0.0107521	protein c-ets-1
g12822	ets1b	41.9941	168.161	4.00439	0.0286763	transforming protein p68 c-ets-1
g27999	etv5	79.734	25.9377	0.325304	0.0444568	ets translocation variant 5
g32200	eurl	2.19129	28.0048	12.78	0.00076195	protein eurl homolog
g44895	exd2	1.35257	9.37283	6.92966	0.0328	exonuclease 3 -5 domain-containing protein 2
g27056	exoc2	10.8902	49.1062	4.5092	0.0271037	exocyst complex component 2
g27882	exoc3	3.94066	0.879756	0.223251	0.044923	exocyst complex component 3
g32157	exoc4	2.39225	14.7638	6.17149	0.0182935	exocyst complex component 4
g25739	exoc6	7.67094	35.8582	4.67454	0.0385057	exocyst complex component 6
g37877	exon	39.2417	6.95272	0.177177	0.00191647	alkaline exonuclease
g18873	exos2	129.157	32.6003	0.252408	0.0270746	exosome complex exonuclease rrp4
g32462	ext2	6.45172	43.811	6.79059	0.00718766	exostosin-2
g26131	eya4	0.348616	4.96688	14.2474	0.0328546	eyes absent homolog 4
g33804	f110b	5.22956	0.873166	0.166967	0.0404925	protein fam110b
g30458	f111a	0.972774	18.4907	19.0082	0.030663	protein fam111a
g8383	f122a	190.321	62.2405	0.327029	0.0169051	protein fam122a
g42418	f134c	7.58531	39.9051	5.26085	0.0155214	protein fam134c
g9339	f1711	29.4302	115.18	3.91366	0.030733	protein fam171a1
g29456	f1711	2.31639	13.3444	5.76084	0.0427197	protein fam171a1 flags: precursor
g15723	f193a	191.61	80.7887	0.42163	0.0335063	protein fam193a
g45313	f262	0.240982	26.3591	109.382	1.88106e-05	6-phosphofructo-2-kinase fructose- -biphosphatase 2 short=6pf-2-k fru- -p2ase 2 short=pfk fbpase 2
g16698	f263	697.791	2915.71	4.17849	0.031913	6-phosphofructo-2-kinase fructose- -biphosphatase 3 short=6pf-2-k fru- -p2ase 3 short=pfk fbpase 3
g10474	f91a1	6.76904	37.2596	5.50441	0.0219551	protein fam91a1
g10475	f91a1	11.7344	53.1131	4.52629	0.0317684	protein fam91a1
g12646	fa46a	451.154	70.8103	0.156954	0.00731341	protein fam46a
g38343	fa55c	11.7631	0.590432	0.0501934	0.000180175	protein fam55c flags: precursor
g21357	fa98a	486.903	128.254	0.263408	0.0216668	protein fam98a
g20164	fads6	5.57492	24.9313	4.47204	0.0478011	fatty acid desaturase 6
g35988	faf1	10.9078	1.16616	0.106911	0.000780715	fas-associated factor 1
g35928	fakd5	2.38481	0	0	0.0237654	fast kinase domain-containing protein 5
g38573	fakd5	16.2315	2.88768	0.177906	0.0354535	fast kinase domain-containing protein 5
g1173	fas	2356.22	777.75	0.330083	0.0185236	fatty acid synthase includes:
g30086	fat1	5.38958	54.0265	10.0242	0.00100284	protocadherin fat 1
g21325	fbf1	26.5455	93.6966	3.52966	0.0405421	fas-binding factor 1 homolog short=fbf-1
g20319	fbln7	1.94555	21.7938	11.2019	1.38865e-05	fibulin-7 short=fibl-7 flags: precursor
g14638	fbp1l	3.79637	0.229339	0.0604101	0.0435276	formin-binding protein 1-like
g40606	fbw1b	8.08915	47.9785	5.93121	0.00838822	f-box wd repeat-containing protein 11
g36133	fbx34	1.45707	0	0	0.0369047	f-box only protein 34
g34037	fbx38	1.51152	16.0737	10.6341	0.00449946	f-box only protein 38
g16831	fbx4	90.9463	27.8216	0.305912	0.0261678	f-box only protein 4
g37030	fbx42	21.9451	7.01106	0.319482	0.0313492	f-box only protein 42
g23074	fbx7	246.554	76.9857	0.312247	0.0246077	f-box only protein 7
g33202	fbxl3	30.5422	126.117	4.12926	0.0268586	f-box lrr-repeat protein 3
g40057	fbxl8	11.5129	1.38219	0.120056	0.000761192	f-box lrr-repeat protein 8
g29923	fcho2	34.5639	9.79521	0.283394	0.0207116	fch domain only protein 2
g15175	fel	1.9146	0	0	0.02896	fish-egg lectin short=fel
g45296	fem1a	1.58227	0	0	0.0341546	protein fem-1 homolog a short=fem1a
g43481	fem1b	1.1792	8.55768	7.25721	0.0323711	protein fem-1 homolog b short=fem1b
g4243	fev	512.836	1875.23	3.65659	0.0140604	protein fev
g18880	fgd1	14.8573	52.6238	3.54196	0.0407369	and ph domain-containing protein 1
g21225	fgf20	0	3.45402	Inf	0.0430632	fibroblast growth factor 20 short=fgf-20
g8412	fibin	301.746	499.789	1.65632	0.0416782	fin bud initiation factor flags: precursor
g22462	fil1l	507.459	1630.85	3.21375	0.0405799	filamin a-interacting protein 1-like
g30285	finc	194.891	1553.41	7.97065	0.0381715	fibronectin short=fn
g18994	finc	305.829	1253.47	4.09859	0.0385252	fibronectin short=fn
g43534	finc	40.0552	13.7852	0.344155	0.0435721	fibronectin short=fn contains:
g42828	finc	90.8822	359.793	3.95889	0.0444143	fibronectin short=fn contains:
g10420	fkb15	67.8072	275.573	4.06406	0.0331274	fk506-binding protein 15 short=fkbp-15
g32318	fkbp4	21.9991	289.645	13.1663	3.68789e-05	peptidyl-prolyl cis-trans isomerase fkbp4 short=ppiase fkbp4
g27638	fkbp6	40.3087	5.96096	0.147883	0.0468217	peptidyl-prolyl cis-trans isomerase fkbp6 short=ppiase fkbp6
g38201	fl2d	32.9672	3.57597	0.10847	0.000464618	pre-mrna-splicing regulator wtap
g12823	fli1	18.675	75.3321	4.03384	0.0409043	friend leukemia integration 1 transcription factor
g2508	flip1	28.3041	139.273	4.9206	0.0380562	filamin-a-interacting protein 1 short=filip
g29565	flna	23.6487	243.945	10.3154	0.000411589	filamin-a short=fln-a
g18595	flna	208.967	1153.07	5.51793	0.0093371	filamin-a short=fln-a
g32112	flna	65.7946	300.414	4.56594	0.019149	filamin-a short=fln-a
g37484	flna	40.7265	188.303	4.62359	0.0201449	filamin-a short=fln-a
g44264	flna	60.8323	283.338	4.65769	0.0212977	filamin-a short=fln-a
g29982	flna	297.64	1323.04	4.44511	0.0234555	filamin-a short=fln-a
g39465	flna	79.4019	330.845	4.16671	0.0357105	filamin-a short=fln-a
g44168	flna	28.9198	112.401	3.88665	0.0392443	filamin-a short=fln-a
g29999	flnc	2.00233	19.8882	9.9325	0.000875697	filamin-c short=fln-c short=flnc
g28145	flnc	1.72446	12.6158	7.31581	0.00343682	filamin-c short=fln-c short=flnc
g38431	flnc	0	4.68449	Inf	0.0054042	filamin-c short=fln-c short=flnc
g41194	flnc	0.705377	7.1255	10.1017	0.0310953	filamin-c short=fln-c
g45013	flot1	9.10979	47.5975	5.22487	0.00629832	flotillin-1
g7869	flt3	74.8838	331.078	4.42122	0.0192489	fl cytokine receptor
g11959	flvc1	2861.91	890.414	0.311126	0.0326432	feline leukemia virus subgroup c receptor-related protein 1 short=feline leukemia virus subgroup c receptor short=hflvcr
g30638	fmnl2	3.79684	22.2484	5.8597	0.00876446	formin-like protein 2
g25721	fmnl3	9.78452	48.8652	4.99414	0.0301766	formin-like protein 3
g24915	fnbp4	21.3587	133.995	6.27357	0.00273525	formin-binding protein 4
g27918	fnbp4	26.7741	164.027	6.12635	0.00635545	formin-binding protein 4
g32497	fosl2	6.64522	230.22	34.6444	1.32386e-06	fos-related antigen 2 short=fra-2
g15592	foxd2	9.83001	22.2318	2.26163	0.0285619	forkhead box protein d2 short= 2 short=x 2
g7112	foxg1	1.34129	23.671	17.648	0.000396935	forkhead box protein g1 short= 1
g31655	foxj3	1.45707	13.9051	9.54322	0.00905491	forkhead box protein j3
g32142	foxk1	24.8456	4.99313	0.200966	0.00416284	forkhead box protein k1
g26420	foxn2	13.4318	2.56617	0.191051	0.0114858	forkhead box protein n2
g21326	foxo1	3.4274	27.2515	7.95107	0.00722088	forkhead box protein o1
g31226	fras1	1.19979	11.1244	9.2719	0.0189227	extracellular matrix protein fras1 flags: precursor
g29811	frm4a	7.16326	42.3073	5.90614	0.0170563	ferm domain-containing protein 4a
g15867	frrs1	77.4999	215.676	2.78292	0.0156685	ferric-chelate reductase 1
g32424	fry	4.7005	33.3473	7.09441	0.010027	protein furry homolog
g29950	fryl	24.4361	166.247	6.80335	0.0043503	protein furry homolog-like
g42329	fryl	5.54097	34.4449	6.21639	0.0152494	protein furry homolog-like
g34923	fryl	8.85713	2.17248	0.245281	0.0236244	protein furry homolog-like
g38133	fto	2.52048	0.225572	0.0894955	0.0319021	alpha-ketoglutarate-dependent dioxygenase fto
g45206	fubp2	4.87956	27.4372	5.62289	0.018511	far upstream element-binding protein 2 short=fuse-binding protein 2
g19900	fubp3	73.2014	17.6569	0.24121	0.00947766	far upstream element-binding protein 3 short=fuse-binding protein 3
g28524	fubp3	25.7631	105.16	4.08179	0.0425464	far upstream element-binding protein 3 short=fuse-binding protein 3
g26512	fuk	2.10927	18.9712	8.99423	0.00585469	l-fucose kinase short=fucokinase
g36227	fut8	0.883758	9.66067	10.9313	0.0139536	alpha-( )-fucosyltransferase
g17235	fxa1a	209.281	1174.2	5.61062	0.00807821	forkhead box protein a1-a short= 1a
g7086	fxj1a	7.3614	0.10504	0.014269	0.00639035	forkhead box protein j1-a short= 1-a short= 1a short=x 1
g39689	fxr1	6.25425	0.453688	0.0725408	0.00548108	fragile x mental retardation syndrome-related protein 1
g26491	fyv1	4.32186	30.7978	7.12607	0.00676181	1-phosphatidylinositol-3-phosphate 5-kinase short=phosphatidylinositol-3-phosphate 5-kinase
g44595	fzd5	7.21282	1.69609	0.235149	0.0239421	frizzled-5 short=fz-5 short=xfz5 flags: precursor
g5717	g109a	13.3336	56.0099	4.20066	0.0130364	g-protein coupled receptor 109a
g13394	g2e3	2.17255	0	0	0.0104356	g2 m phase-specific e3 ubiquitin-protein ligase
g441	g3st2	0.875613	7.07152	8.07608	0.0456509	galactose-3-o-sulfotransferase 2 short=gal3st-2
g43226	g6pe	2.75204	0.361093	0.131209	0.0322093	gdh 6pgl endoplasmic bifunctional protein includes:
g34119	gapd1	6.53061	1.33535	0.204475	0.0135523	gtpase-activating protein and vps9 domain-containing protein 1
g38890	gbb1	0.419363	27.7884	66.2634	2.79593e-06	guanine nucleotide-binding protein g g g subunit beta-1
g28703	gbb2	2.85968	18.7137	6.54399	0.0248416	guanine nucleotide-binding protein g g g subunit beta-2
g39799	gbb4	1.21608	15.8053	12.9969	0.00304939	guanine nucleotide-binding protein subunit beta-4
g6188	gbb5	12.3014	1.07367	0.0872797	0.000777581	guanine nucleotide-binding protein subunit beta-5
g31588	gbf1	4.48593	24.4009	5.43944	0.0121017	golgi-specific brefeldin a-resistance guanine nucleotide exchange factor 1 short=bfa-resistant gef 1
g24196	gbrb2	1.66498	65.1463	39.1274	0.0181006	gamma-aminobutyric acid receptor subunit beta-2
g7884	gcnt3	3.64985	14.5225	3.97895	0.0346444	beta- -galactosyl-o-glycosyl-glycoprotein beta- -n-acetylglucosaminyltransferase 3
g39739	gcp2	2.33268	24.1393	10.3483	0.00298169	gamma-tubulin complex component 2 short=gcp-2
g40082	gcp3	10.5864	39.4127	3.72296	0.0361227	gamma-tubulin complex component 3 homolog
g6924	gd1l1	1.70619	15.3082	8.97211	0.0093291	ganglioside-induced differentiation-associated protein 1-like 1 short=gdap1-l1
g16835	gdf5	4.6479	59.0369	12.7018	0.000350164	growth differentiation factor 5 short=gdf-5 flags: precursor
g33729	gdir1	88.5491	390.172	4.40627	0.0202855	rho gdp-dissociation inhibitor 1 short=rho gdi 1
g36867	gdn	209.934	83.4653	0.397579	0.0453748	glia-derived nexin short=gdn
g40432	gemi8	6.87291	0.631741	0.0919176	0.0131062	gem-associated protein 8 short=gemin-8
g38740	gfod2	3.5213	0.686112	0.194846	0.0496226	glucose-fructose oxidoreductase domain-containing protein 2 flags: precursor
g19697	gfpt1	31.1553	134.726	4.32434	0.0311813	glucosamine--fructose-6-phosphate aminotransferase 1
g38554	gga1	3.62079	22.7041	6.27049	0.0176945	adp-ribosylation factor-binding protein gga1
g30347	gima4	3.33418	0.10504	0.031504	0.0109217	gtpase imap family member 4
g26554	gima7	4.18305	0	0	0.00538437	gtpase imap family member 7
g30779	git2	6.1082	28.4669	4.66043	0.035123	arf gtpase-activating protein git2 short=arf gap git2
g43470	glce	1.19549	10.4778	8.76448	0.0141395	d-glucuronyl c5-epimerase
g39955	glcm	8.90783	36.9151	4.14411	0.0429106	glucosylceramidase
g34953	glcne	1.79754	0	0	0.0170215	bifunctional udp-n-acetylglucosamine 2-epimerase n-acetylmannosamine kinase
g19975	glis1	0.438787	6.11378	13.9334	0.0143097	zinc finger protein glis1
g14569	glis2	23.3591	107.605	4.60657	0.0228467	zinc finger protein glis2
g4427	glpk	29402.8	101056	3.43697	0.0236612	glycerol kinase short=gk short=glycerokinase
g996	glrb	11.5243	2.64454	0.229474	0.00997079	glycine receptor subunit beta
g44809	gltp	0.938215	9.31906	9.93276	0.0167851	glycolipid transfer protein short=gltp
g44026	glyg	91.4811	242.291	2.64853	0.0209652	glycogenin-1 short=gn-1 short=gn1
g27970	gmds	19.8739	2.09933	0.105632	0.000505909	gdp-mannose dehydratase
g22339	gmpr1	2.26193	16.7617	7.41036	0.0173124	gmp reductase 1
g44470	gnai1	11.7011	54.2564	4.63687	0.0309834	guanine nucleotide-binding protein g subunit alpha-1
g45487	gnai3	18.4796	176.963	9.57611	0.000183539	guanine nucleotide-binding protein g subunit alpha
g39691	gnai3	6.45044	0.37755	0.0585309	0.00289397	guanine nucleotide-binding protein g subunit alpha
g34935	gnai3	11.3623	40.098	3.52903	0.0383881	guanine nucleotide-binding protein g subunit alpha
g23883	gnaq	1.14301	7.26876	6.35932	0.0132602	guanine nucleotide-binding protein g subunit alpha
g42794	gnas1	3.26285	26.8863	8.24011	0.00378872	guanine nucleotide-binding protein g subunit alpha isoforms xlas
g33503	gnmt	0.356761	6.49801	18.2139	0.0114749	glycine n-methyltransferase
g42708	gnpi2	9.79229	79.2724	8.09539	0.00165411	glucosamine-6-phosphate isomerase 2
g29405	gnpta	4.02141	0.957443	0.238086	0.0492985	n-acetylglucosamine-1-phosphotransferase subunits alpha beta
g3957	go45	445.739	149.266	0.334872	0.0307594	golgin-45
g36491	goga3	5.83769	1.04344	0.178742	0.0151105	golgin subfamily a member 3
g36375	gogb1	6.33605	0.826685	0.130473	0.0133034	golgin subfamily b member 1
g40653	goli4	20.5155	113.482	5.53151	0.0118393	golgi integral membrane protein 4
g28024	goli4	13.6783	75.4282	5.51445	0.0155957	golgi integral membrane protein 4
g19036	got1a	8.99921	0.739866	0.0822145	0.00381523	vesicle transport protein got1a
g14415	gp110	20.4306	0	0	0.00328853	g-protein coupled receptor 110 flags: precursor
g45508	gp125	16.4415	3.55076	0.215963	0.0060626	probable g-protein coupled receptor 125 flags: precursor
g43532	gp146	0.697233	6.15007	8.82068	0.0474926	probable g-protein coupled receptor 146
g40821	gpbp1	13.6479	2.67617	0.196086	0.0153616	vasculin
g22377	gpc1	296.47	1258.13	4.2437	0.0129247	glypican-1
g35262	gpc1	8.9679	41.1913	4.5932	0.0282477	glypican-1
g8388	gpc3	20.8029	98.9993	4.75891	0.0205194	glypican-3
g45237	gpc5	12.4973	2.09534	0.167663	0.00278401	glypican-5 contains:
g37190	gpc5c	5.88423	0.124299	0.0211241	0.00116012	g-protein coupled receptor family c group 5 member c flags: precursor
g43261	gpc5c	41.1165	7.63998	0.185813	0.00159334	g-protein coupled receptor family c group 5 member c
g43974	gpc6	4.64907	29.485	6.34212	0.0174257	glypican-6 contains:
g33299	gpda	707.397	3143.94	4.44437	0.00930559	glycerol-3-phosphate dehydrogenase cytoplasmic short=gpd-c short=gpdh-c
g42793	gpkow	4.61229	46.0228	9.9783	0.00101156	g patch domain and kow motifs-containing protein
g24546	gpn2	189.647	57.0476	0.300809	0.0151059	gpn-loop gtpase 2
g5716	gpr31	0	3.88896	Inf	0.011809	probable g-protein coupled receptor 31
g8435	gpr34	42.2091	10.7051	0.253622	0.0382313	probable g-protein coupled receptor 34
g7340	gpr39	6.74679	35.9602	5.32997	0.00941991	g-protein coupled receptor 39
g17474	grik1	13.6123	80.0838	5.88318	0.0300542	glutamate ionotropic kainate 1
g21073	grik1	2.25379	14.6535	6.50174	0.0461613	glutamate ionotropic kainate 1
g44442	grip1	0.240982	4.93061	20.4605	0.0156781	glutamate receptor-interacting protein 1 short=grip-1
g13187	grm1b	0.170236	4.83062	28.3761	0.0166599	gram domain-containing protein 1b
g41184	grp75	41.0762	115.645	2.81539	0.0443125	stress-70 mitochondrial
g38405	grpe2	9.15123	0.623063	0.0680852	0.00155311	protein homolog mitochondrial
g40402	gscr1	3.65337	0.339289	0.0928702	0.0116851	glioma tumor suppressor candidate region gene 1 protein
g40381	gtd2b	0.356761	33.096	92.7679	0.0430731	general transcription factor ii-i repeat domain-containing protein 2b short=gtf2i repeat domain-containing protein 2b
g44450	gtpb1	1.86828	26.6004	14.2379	0.000708375	gtp-binding protein 1
g14512	gtpb1	9.78707	55.7139	5.6926	0.015156	gtp-binding protein 1 short=g-protein 1 short=gp-1 short=gp1
g42351	gtr1	3.52945	368.53	104.416	3.34664e-10	solute carrier family facilitated glucose transporter member 1
g33569	gtr1	240.964	1205.22	5.00165	0.013587	solute carrier family facilitated glucose transporter member 1
g24362	gtr12	1.49093	10.5092	7.04879	0.0195118	solute carrier family facilitated glucose transporter member 12
g36020	gtr12	4.05725	0.477938	0.117798	0.0347795	solute carrier family facilitated glucose transporter member 12
g13449	gtr5	4104.07	107.729	0.0262494	0.0300272	solute carrier family facilitated glucose transporter member 5
g15856	gtr9	13.4135	2.44387	0.182194	0.0174196	solute carrier family facilitated glucose transporter member 9
g45783	guaa	3.63708	0.395587	0.108765	0.011586	gmp synthase
g12113	gulp1	3.57644	29.3936	8.21867	0.00382083	ptb domain-containing engulfment adapter protein 1
g27260	gvin1	59.2774	6.19059	0.104434	0.00161879	interferon-induced very large gtpase 1
g31130	gvin1	14.0388	1.99919	0.142405	0.00278588	interferon-induced very large gtpase 1
g25495	gvin1	23.83	4.71884	0.198021	0.00419476	interferon-induced very large gtpase 1
g27434	gvin1	21.1917	5.04233	0.237939	0.0069922	interferon-induced very large gtpase 1
g411	gys2	3.83303	40.3439	10.5253	0.00102701	glycogen liver
g45038	gzf1	15.7847	3.05378	0.193464	0.00388217	gdnf-inducible zinc finger protein 1
g21654	h1	168.921	3.57034	0.0211361	2.04679e-06	histone h1 contains:
g22183	h2a	4.93445	0.113717	0.0230455	0.00775782	histone h2a
g704	h2b	221.856	28.5035	0.128478	0.0118824	histone h2b
g21071	h3	19.6726	1.70495	0.0866662	0.00290448	histone h3
g11140	h3	0	4.95537	Inf	0.0040722	histone h3
g20567	h32	3.29112	19.6797	5.97962	0.00758554	histone
g28475	h4	14.8285	1.80852	0.121962	0.00436626	histone h4
g31768	ha1b	171.71	40.485	0.235776	0.04784	bola class i histocompatibility alpha chain bl3-7 flags: precursor
g36156	ha1d	169.213	271.563	1.60486	0.0300807	h-2 class i histocompatibility k-d alpha chain short=h-2k flags: precursor
g45226	ha1l	0.597743	17.4848	29.2513	0.000167919	h-2 class i histocompatibility l-d alpha chain flags: precursor
g30439	habp4	6.5831	31.7602	4.8245	0.0124347	intracellular hyaluronan-binding protein 4 short=ihabp4
g20511	harb1	46.6551	6.31824	0.135424	0.00161408	nuclease harbi1
g38315	harb1	4.85476	0.246153	0.0507034	0.00493318	nuclease harbi1
g23625	haus4	100.882	28.5478	0.282982	0.0144508	haus augmin-like complex subunit 4
g40511	haus6	6.80818	0.218757	0.0321315	0.000257295	haus augmin-like complex subunit 6
g24759	hbs1l	13.9444	72.9046	5.22824	0.0167878	hbs1-like protein
g31435	hdac1	13.9699	1.59164	0.113934	0.00108646	histone deacetylase 1 short=hd1
g36015	hecam	74.077	9.84256	0.132869	0.0431838	hepatocyte cell adhesion molecule short=protein hepacam flags: precursor
g40709	helz	8.67421	1.24172	0.143151	0.0191252	probable helicase with zinc finger domain
g34672	helz	3.00548	0.388132	0.129142	0.040534	probable helicase with zinc finger domain
g3383	hem3	694.15	267.328	0.385115	0.0360513	porphobilinogen deaminase short=pbg-d
g32828	herc1	4.64674	0.228116	0.0490917	0.00327789	probable e3 ubiquitin-protein ligase herc1
g31388	herc1	4.72796	1.24735	0.263824	0.0439127	probable e3 ubiquitin-protein ligase herc1
g9510	herc3	2408.43	135.586	0.0562963	1.67524e-07	probable e3 ubiquitin-protein ligase herc3
g32298	herc3	20.4841	104.707	5.11162	0.0130214	probable e3 ubiquitin-protein ligase herc3
g22791	herc4	1908.89	49.8842	0.0261325	0.00056489	probable e3 ubiquitin-protein ligase herc4
g13090	hey1	25.2653	94.0259	3.72155	0.0383574	hairy enhancer-of-split related with yrpw motif protein 1
g26738	hfe	1.10227	31.1186	28.2315	0.0155095	hereditary hemochromatosis protein
g31172	hgs	17.4795	72.6452	4.15601	0.0346577	hepatocyte growth factor-regulated tyrosine kinase substrate
g31372	hif1a	25.9401	5.89151	0.22712	0.00417971	hypoxia-inducible factor 1-alpha short=hif-1-alpha short=hif1-alpha
g45825	hif1a	17.2396	97.1522	5.63541	0.012576	hypoxia-inducible factor 1-alpha short=hif-1-alpha short=hif1-alpha
g39881	hif1a	4.85316	26.3331	5.42597	0.0271057	hypoxia-inducible factor 1-alpha short=hif-1-alpha short=hif1-alpha
g11024	hip1r	3.54072	20.1594	5.69359	0.0230845	huntingtin-interacting protein 1-related protein short=hip1-related protein
g38632	hipk2	9.13743	1.3294	0.145489	0.00555351	homeodomain-interacting protein kinase 2
g37749	hipk2	7.33058	1.744	0.237908	0.0225283	homeodomain-interacting protein kinase 2 short=hhipk2
g32222	hipk3	5.5191	33.4225	6.05579	0.0139483	homeodomain-interacting protein kinase 3
g34055	hipk3	27.8582	6.98645	0.250786	0.0171687	homeodomain-interacting protein kinase 3
g40826	hlaf	127.253	623.322	4.89829	0.000921702	hla class i histocompatibility alpha chain f
g42096	hlaf	255.91	467.446	1.8266	0.0157917	hla class i histocompatibility alpha chain f
g31367	hlag	816.199	49.9001	0.0611372	9.81259e-06	patr class i histocompatibility alpha chain g
g31033	hmcn1	2.96475	21.8335	7.36437	0.0125894	hemicentin-1
g9487	hmgc2	4.61806	0.854621	0.185061	0.0306043	probable 3-hydroxymethyl-3-methylglutaryl- lyase 2
g22009	hmmr	11.6429	119.351	10.251	0.000102849	hyaluronan mediated motility receptor
g34916	hnrh1	18.4144	6.51601	0.353853	0.041927	heterogeneous nuclear ribonucleoprotein h short=hnrnp h contains:
g45956	hnrh2	8.41214	1.19143	0.141633	0.00287182	heterogeneous nuclear ribonucleoprotein h2 short=hnrnp h2
g43217	hnrpk	6.97755	134.297	19.2471	1.58307e-05	heterogeneous nuclear ribonucleoprotein k short=hnrnp k
g37151	hnrpk	28.72	125.63	4.37431	0.0303367	heterogeneous nuclear ribonucleoprotein k short=hnrnp k
g35401	hnrpu	12.9446	71.8935	5.55393	0.0161282	heterogeneous nuclear ribonucleoprotein u short=hnrnp u
g9771	hnrpu	173.284	759.486	4.38291	0.0232626	heterogeneous nuclear ribonucleoprotein u short=hnrnp u
g36300	hook3	5.29894	1.22031	0.230293	0.0483678	protein hook homolog 3 short=h-hook3 short=hhk3
g19787	hp55	0.170236	131.314	771.368	0.0100608	hibernation-specific plasma protein hp-55
g13050	hpln4	148.856	39.8804	0.267913	0.024386	hyaluronan and proteoglycan link protein 4
g28872	hs2st	11.3482	31.1776	2.74737	0.0457836	heparan sulfate 2-o-sulfotransferase 1
g39544	hsp13	38.3617	8.16451	0.21283	0.0196807	heat shock 70 kda protein 13
g7709	hsp70	525.914	1687	3.20775	0.00659526	heat shock cognate 70 kda protein short=hsp70
g39709	hsp7c	70.4926	1398.37	19.8371	3.00176e-07	heat shock cognate 71 kda protein
g42772	htr5b	6.76473	0.676213	0.0999615	0.0100994	heat repeat-containing protein 5b
g13240	htr7a	777.805	3020.99	3.88399	0.0101882	heat repeat-containing protein 7a
g35252	huwe1	10.4926	1.51338	0.144234	0.00186823	e3 ubiquitin-protein ligase huwe1
g45638	huwe1	16.7922	4.86324	0.289613	0.0144201	e3 ubiquitin-protein ligase huwe1
g5919	hxb5a	32.5156	107.969	3.32053	0.0248648	homeobox protein hox-b5a short=hox-b5
g6219	hxc9	51.5571	214.507	4.16057	0.00397138	homeobox protein hox-c9
g4283	hxcba	60.1046	133.818	2.22642	0.0322811	homeobox protein hox-c11a
g39501	hxk2	1.44892	0	0	0.037101	hexokinase-2
g43969	hyep	31.8095	111.784	3.51419	0.0426979	epoxide hydrolase 1
g39504	hypk	91.8902	1.01551	0.0110513	0.024233	huntingtin-interacting protein k
g24730	i14k	52912.6	2860.31	0.0540572	0.011517	14 kda transmembrane protein
g45546	i5p2	6.55583	28.7366	4.38337	0.030342	type ii inositol- -trisphosphate 5-phosphatase
g32979	ibp2a	97.8896	533.043	5.44535	0.00289616	insulin-like growth factor-binding protein 2-a short=igf-binding protein 2-a short=igfbp-2-a short=igfbp-2a flags: precursor
g39307	ibp2a	108.306	565.902	5.22504	0.00488762	insulin-like growth factor-binding protein 2-a short=igf-binding protein 2-a short=igfbp-2-a short=igfbp-2a flags: precursor
g36769	ica1l	0.535142	6.20277	11.5909	0.0288962	islet cell autoantigen 1-like protein
g36667	ide	8.43426	34.9707	4.14627	0.0207618	insulin-degrading enzyme
g31933	if2p	47.9221	256.526	5.35298	0.00741218	eukaryotic translation initiation factor 5b short=eif-5b
g36813	if2p	74.3894	278.785	3.74765	0.0235604	eukaryotic translation initiation factor 5b short=eif-5b
g40505	if2p	41.8043	170.527	4.07918	0.028119	eukaryotic translation initiation factor 5b short=eif-5b
g38295	if2p	31.8084	118.722	3.73241	0.0316077	eukaryotic translation initiation factor 5b short=eif-5b
g26148	if44l	505.121	44.8911	0.0888721	0.00672516	interferon-induced protein 44-like
g1039	if4a2	14.3449	2.471	0.172256	0.0345503	eukaryotic initiation factor 4a-ii short=eif-4a-ii short=eif4a-ii
g6914	if4b	275.097	104.791	0.380922	0.0338256	eukaryotic translation initiation factor 4b short=eif-4b
g38148	if4g1	12.6219	0.581073	0.0460367	0.00126834	eukaryotic translation initiation factor 4 gamma 1 short=eif-4-gamma 1 short=eif-4g 1 short=eif-4g1
g34212	if4g1	2.65266	0	0	0.0137	eukaryotic translation initiation factor 4 gamma 1 short=eif-4-gamma 1 short=eif-4g 1 short=eif-4g1
g31336	if4g3	19.0639	159.811	8.38289	0.00177549	eukaryotic translation initiation factor 4 gamma 3 short=eif-4-gamma 3 short=eif-4g 3 short=eif4g 3
g44400	if4g3	10.8094	65.3407	6.0448	0.00724224	eukaryotic translation initiation factor 4 gamma 3 short=eif-4-gamma 3 short=eif-4g 3 short=eif4g 3
g39062	ifi44	34.318	6.61218	0.192674	0.0398553	interferon-induced protein 44 short=p44
g5881	ifih1	1165.04	296.712	0.25468	0.0062818	interferon-induced helicase c domain-containing protein 1
g7769	ifit5	31138.7	339.107	0.0108902	0.000102428	interferon-induced protein with tetratricopeptide repeats 5 short=ifit-5
g13627	igf2	5.48675	50.8528	9.2683	0.000640452	insulin-like growth factor ii short=igf-ii
g9746	ihh	20.4035	95.5864	4.68482	0.0220319	indian hedgehog b protein short=ihhb
g25246	iigp5	394.152	74.5336	0.189098	0.00473531	interferon-inducible gtpase 5
g25978	iigp5	457.427	60.9761	0.133302	0.0403369	interferon-inducible gtpase 5
g45355	ikbl1	2.92933	0.111855	0.0381844	0.0107682	nf-kappa-b inhibitor-like protein 1
g18150	il12b	12.6639	2.6585	0.209927	0.0206473	interleukin-12 subunit beta short=il-12b
g962	il16	809.952	304.766	0.376276	0.0478163	pro-interleukin-16 contains:
g38994	il21r	4.17105	0.527666	0.126507	0.0119686	interleukin-21 receptor short=il-21 receptor short=il-21r
g16880	il21r	94.8512	16.6335	0.175365	0.0342475	interleukin-21 receptor short=il-21 receptor short=il-21r
g31901	ilk	6.98697	41.1354	5.88745	0.00862852	integrin-linked protein kinase
g28662	ilk	25.4978	99.5607	3.90467	0.0437698	integrin-linked protein kinase
g1804	ima1	7.63817	0	0	0.0335588	importin subunit alpha-1
g21934	imp2l	7.51976	1.30849	0.174007	0.0136302	mitochondrial inner membrane protease subunit 2
g42147	impa1	35.0219	121.802	3.47789	0.0222329	inositol monophosphatase 1 short=imp 1 short=impase 1
g18491	in35	52.3046	22.1952	0.424344	0.0377906	interferon-induced 35 kda protein homolog short=ifp 35 short=ifi-35
g36306	inf2	1.19549	9.69948	8.11341	0.020515	inverted formin-2
g24401	ing2	63.0224	14.6462	0.232398	0.031131	inhibitor of growth protein 2
g36295	ino1a	6.77937	28.9559	4.27117	0.0247469	inositol-3-phosphate synthase 1-a short=ips 1-a
g22652	ino1b	155.138	610.393	3.93452	0.0308168	inositol-3-phosphate synthase 1-b short=ips 1-b
g33937	inp4a	4.95719	0.897378	0.181026	0.0342926	type i inositol- -bisphosphate 4-phosphatase
g40436	insc	2.44159	0.234931	0.0962205	0.0324286	protein inscuteable homolog
g2186	insi2	49.9475	10.476	0.209739	0.0233849	insulin-induced gene 2 protein short=insig-2
g28212	insr	43.5557	4.52058	0.103788	0.0310453	insulin receptor short=ir ame: cd_antigen=cd220 contains:
g45703	insr	7.53877	1.24327	0.164917	0.0378366	insulin receptor short=ir
g35729	insr	13.277	2.53511	0.19094	0.0478866	insulin receptor short=ir ame: cd_antigen=cd220 contains:
g32555	int1	0.348616	10.7318	30.7841	0.00106906	integrator complex subunit 1 short=int1
g32295	int1	2.59389	12.9973	5.01072	0.0154137	integrator complex subunit 1 short=int1
g41370	int2	11.9459	1.87422	0.156892	0.00864389	integrator complex subunit 2 short=int2
g41240	int2	3.44241	0.617828	0.179475	0.03566	integrator complex subunit 2 short=int2
g6909	ion3	5.89097	0	0	0.00660049	intermediate filament protein on3
g45014	ip6k2	23.8313	6.3728	0.267413	0.0136546	inositol hexakisphosphate kinase 2 short= 6 kinase 2
g39843	ipo7	91.1059	24.8716	0.272997	0.0172559	importin-7 short=imp7
g40320	ipo7	14.8401	49.1136	3.30952	0.0386986	importin-7 short=imp7
g45905	ipo9	4.67685	0.465493	0.0995314	0.0093601	importin-9 short=imp9
g31049	iqec2	1.79754	23.0974	12.8495	0.00161464	iq motif and sec7 domain-containing protein 2
g37698	iqec3	1.00082	17.0627	17.0487	0.00081264	iq motif and sec7 domain-containing protein 3
g4371	irf4	49.6841	14.0165	0.282113	0.0135204	interferon regulatory factor 4 short=irf-4
g12275	irf7	2315.31	177.529	0.0766761	9.6626e-07	interferon regulatory factor 7 short=irf-7
g21113	irs1	42.9576	197.173	4.58994	0.016667	insulin receptor substrate 1 short=irs-1
g43382	irs1	0	3.00017	Inf	0.0258533	insulin receptor substrate 1 short=irs-1
g36499	irs2	5.40227	0.229339	0.0424524	0.0015221	insulin receptor substrate 2 short=irs-2
g14993	irs2	134.029	554.683	4.13855	0.0361869	insulin receptor substrate 2 short=irs-2
g23160	irx3	36.957	155.467	4.2067	0.000485436	iroquois-class homeodomain protein irx-3
g10403	ism2	1.8096	18.8928	10.4403	0.0130728	isthmin-2 flags: precursor
g9373	ism2	70.8057	249.637	3.52566	0.047893	isthmin-2 flags: precursor
g31917	ita10	0.348616	5.83901	16.7491	0.0274896	integrin alpha-10 flags: precursor
g25505	itav	4.97476	34.4245	6.91983	0.00355792	integrin alpha-v
g36615	itb3	0.767979	12.1354	15.8017	0.00253378	integrin beta-3
g19114	itb3	3.77346	22.9043	6.06984	0.0229717	integrin beta-3
g23597	itb5	12.6103	50.784	4.02719	0.0446573	integrin beta-5 flags: precursor
g31136	itch	3.7816	25.6448	6.78147	0.0132497	e3 ubiquitin-protein ligase itchy homolog short=itch
g16625	itf2	0.526997	6.51062	12.3542	0.0226817	transcription factor 4 short=tcf-4
g31953	itln1	14.7018	0	0	0.000508692	intelectin-1 short=itln-1
g31131	itsn2	5.86095	35.5336	6.06277	0.0126074	intersectin-2
g28334	jag1b	2.60822	16.0495	6.15344	0.00853531	protein jagged-1b short=jagged1b
g32437	jag1b	5.41705	37.6267	6.94598	0.0106107	protein jagged-1b short=jagged1b
g34474	jak1	4.21039	49.2014	11.6857	0.00055358	tyrosine-protein kinase jak1
g26194	jard2	144.152	594.256	4.12241	0.0465655	protein jumonji
g37499	jhd2c	31.8644	3.40014	0.106707	0.00219166	probable domain-containing histone demethylation protein 2c
g38929	jhd2c	51.4975	8.31237	0.161413	0.00407977	probable domain-containing histone demethylation protein 2c
g37789	jmy	7.77241	0.361093	0.0464583	0.00065441	junction-mediating and -regulatory protein
g36167	jmy	11.606	3.36681	0.290092	0.0166602	junction-mediating and -regulatory protein
g42356	jmy	7.18514	0.899922	0.125248	0.0407463	junction-mediating and -regulatory protein
g2719	jmy	98.7027	38.7337	0.392429	0.0481806	junction-mediating and -regulatory protein
g9277	jun	249.617	2045.62	8.19505	0.0192792	transcription factor ap-1
g14273	k0020	200.573	37.7719	0.18832	0.04369	pumilio domain-containing protein kiaa0020
g38590	k0100	6.42799	1.48412	0.230884	0.0329903	upf0378 protein kiaa0100
g33737	k0284	1.45707	15.5572	10.6771	0.00664699	protein kiaa0284 homolog
g41648	k0355	7.61335	42.0282	5.52033	0.0187146	uncharacterized protein kiaa0355
g34982	k0355	5.93364	1.50184	0.253107	0.0243002	uncharacterized protein kiaa0355
g44477	k0664	5.66255	0.350511	0.0618998	0.00883343	protein kiaa0664 homolog
g33521	k0664	4.86259	29.8392	6.13648	0.0137718	protein kiaa0664 homolog
g34522	k0664	14.8114	5.30528	0.358189	0.0482381	protein kiaa0664 homolog
g43066	k0913	8.59681	42.2389	4.91332	0.0207929	zinc finger swim domain-containing protein kiaa0913
g27678	k0913	3.97627	21.0655	5.29779	0.0370073	zinc finger swim domain-containing protein kiaa0913
g45176	k1109	1.82197	14.0064	7.68752	0.0173851	uncharacterized protein kiaa1109
g44220	k1109	11.0233	52.0031	4.71757	0.0300778	uncharacterized protein kiaa1109
g35402	k1109	2.69759	0.248598	0.0921559	0.0303305	uncharacterized protein kiaa1109
g27386	k1109	1.89703	12.5779	6.63034	0.0347704	uncharacterized protein kiaa1109
g33277	k1161	2.20876	0.113717	0.0514847	0.0227623	uncharacterized family 31 glucosidase kiaa1161
g38652	k1267	5.15547	0.942847	0.182883	0.0163196	mll1 mll complex subunit kiaa1267
g35784	k1267	2.1543	0.246153	0.114261	0.0441158	mll1 mll complex subunit kiaa1267
g40943	k1310	7.57657	1.07142	0.141412	0.00419844	uncharacterized protein kiaa1310 homolog
g18169	k1c13	42.1416	0	0	0.0256812	type i cytoskeletal 13
g35591	k1c18	224.486	9.59701	0.042751	6.49803e-08	type i cytoskeletal 18
g19899	k1c18	2.94484	0	0	0.00192739	type i cytoskeletal 18
g7586	k1c18	32699.2	9186.38	0.280936	0.0352135	type i cytoskeletal 18
g42757	k2c8	0	74.1375	Inf	9.60186e-11	type ii cytoskeletal 8
g35416	k2c8	49.4256	560.898	11.3483	0.000196524	type ii cytoskeletal 8
g37242	k2c8	1.73261	17.118	9.87993	0.000724961	type ii cytoskeletal 8
g34670	k2c8	180.6	1424.78	7.88914	0.000773403	type ii cytoskeletal 8
g33406	k319l	13.2755	64.826	4.88312	0.0189771	dyslexia-associated protein kiaa0319-like protein
g21839	k6pf	20.5327	0.949908	0.0462631	0.0284306	6- muscle type
g33473	k6pl	7.94187	53.5052	6.7371	0.00210917	6- liver type
g26510	k6pp	1560.26	6608.05	4.23522	0.0321598	6-phosphofructokinase type c
g32284	kap0	42.3933	182.27	4.2995	0.0294857	camp-dependent protein kinase type i-alpha regulatory subunit
g22973	kap1	4.37376	0.123076	0.0281398	0.0358332	camp-dependent protein kinase type i-beta regulatory subunit
g29334	kap2	23.7555	82.7402	3.48299	0.0344863	camp-dependent protein kinase type ii-alpha regulatory subunit
g24591	katl1	15.1874	3.19367	0.210284	0.00626092	katanin p60 atpase-containing subunit a-like 1 short=katanin p60 subunit a-like 1
g38263	kbtb2	3.42064	0.343056	0.10029	0.0246772	kelch repeat and btb domain-containing protein 2
g38302	kc1a	26.9316	154.661	5.74273	0.00610789	casein kinase i isoform alpha short=cki-alpha
g35843	kc1a	24.7379	94.05	3.80186	0.0322923	casein kinase i isoform alpha short=cki-alpha
g42593	kc1d	9.63952	137.786	14.2939	7.3583e-05	casein kinase i isoform delta short=cki-delta short=ckid
g41506	kc1d	5.72575	27.0734	4.72835	0.0326801	casein kinase i isoform delta short=cki-delta short=ckid
g31854	kc1d	9.50362	40.4221	4.25333	0.0455967	casein kinase i isoform delta short=cki-delta short=ckid
g41001	kc1g2	6.3798	0.471725	0.0739404	0.00103489	casein kinase i isoform gamma-2 short=cki-gamma 2
g34144	kc1g3	9.6407	51.7829	5.37128	0.0166696	casein kinase i isoform gamma-3 short=cki-gamma 3
g19232	kcc1g	17.2118	35.8441	2.08253	0.0480904	calcium calmodulin-dependent protein kinase type 1g
g24976	kcc2b	24.5043	6.15253	0.251079	0.0176968	calcium calmodulin-dependent protein kinase type ii subunit beta short= kinase ii subunit beta short= -ii subunit beta
g892	kcd16	13.1958	58.4566	4.42994	0.041035	btb poz domain-containing protein kctd16
g17603	kcma1	6.42937	1.50678	0.234358	0.0307941	calcium-activated potassium channel subunit alpha-1
g44144	kcmf1	43.7753	5.53725	0.126493	0.000349339	e3 ubiquitin-protein ligase kcmf1
g3503	kcnc1	0	3.62294	Inf	0.014378	potassium voltage-gated channel subfamily c member 1
g33495	kcng2	3.89934	0.368873	0.0945988	0.00736333	potassium voltage-gated channel subfamily g member 2
g7233	kcng3	0.74237	7.10507	9.57079	0.026083	potassium voltage-gated channel subfamily g member 3
g5299	kcng4	4.54958	31.6666	6.96034	0.00985501	potassium voltage-gated channel subfamily g member 4
g6555	kcnh6	0.170236	3.62193	21.276	0.0436423	potassium voltage-gated channel subfamily h member 6
g1743	kcnh8	2.87991	25.9983	9.02749	0.000951199	potassium voltage-gated channel subfamily h member 8
g21582	kcnn3	32.2928	6.84572	0.211989	0.0360633	small conductance calcium-activated potassium channel protein 3 short=sk3 short=skca 3 short=skca3
g43575	kd5bb	2.58494	16.9159	6.54403	0.023109	lysine-specific demethylase 5b-b
g34766	kdm2b	6.18571	1.55494	0.251375	0.0416427	lysine-specific demethylase 2b
g7227	kdm4b	4.21804	0.487543	0.115585	0.0119702	lysine-specific demethylase 4b
g36962	kdm5a	8.51361	0.902424	0.105998	0.00261656	lysine-specific demethylase 5a
g45447	kdm5a	8.28075	1.94967	0.235446	0.0182715	lysine-specific demethylase 5a
g39620	kdm5a	2.76332	0.263833	0.0954767	0.0185822	lysine-specific demethylase 5a
g40171	kdm5a	13.2955	4.64929	0.349688	0.0395578	lysine-specific demethylase 5a
g38137	kdm5c	4.85084	0.111855	0.0230589	0.00121602	lysine-specific demethylase 5c
g35055	keap1	42.152	10.9191	0.25904	0.00790231	kelch-like ech-associated protein 1
g29083	keap1	18.5567	3.95862	0.213326	0.0105354	kelch-like ech-associated protein 1
g1319	kgp1	80.2889	265.176	3.30278	0.0236605	cgmp-dependent protein kinase 1 short=cgk 1 short=cgk1
g125	khdr1	520.468	174.697	0.335655	0.031952	kh domain- rna- signal transduction-associated protein 1
g24975	ki21b	41.9803	5.96728	0.142145	0.0216172	kinesin-like protein kif21b
g25671	kif1c	16.1748	73.9175	4.56991	0.0361235	kinesin-like protein kif1c
g32757	kif2a	0.972774	7.11656	7.31574	0.00587237	kinesin-like protein kif2a
g33007	kif3a	2.56632	19.4729	7.58786	0.00232353	kinesin-like protein kif3a
g38483	kinh	9.20702	43.5165	4.72645	0.0230006	kinesin-1 heavy chain
g32633	kinh	10.0339	31.2212	3.11156	0.0287029	kinesin-1 heavy chain
g4740	klf4	4.5547	71.025	15.5938	7.62379e-05	krueppel-like factor 4
g1952	klf4	62.3443	253.743	4.07003	0.0265095	krueppel-like factor 4
g38407	klf8	2.2689	20.1243	8.86963	0.00577182	krueppel-like factor 8
g13246	klh10	0.348616	4.50198	12.9139	0.0463527	kelch-like protein 10
g32904	klh13	0	2.96342	Inf	0.0264273	kelch-like protein 13
g1109	klh14	4.78695	0.498764	0.104192	0.00921809	kelch-like protein 14
g40175	klh22	25.1193	4.89425	0.19484	0.00521915	kelch-like protein 22
g824	klh29	11.4127	67.811	5.94171	0.00880239	kelch-like protein 29
g37091	klhl7	28.6773	0.218757	0.00762823	0.00029186	kelch-like protein 7
g1695	kpcd	8.12032	0.343056	0.0422467	0.00453901	protein kinase c delta type
g13861	kpci	5.44276	32.2918	5.93297	0.017066	protein kinase c iota type
g21451	kpra	1253.55	412.286	0.328895	0.0466053	phosphoribosyl pyrophosphate synthase-associated protein 1 short=prpp synthase-associated protein 1
g16247	kpyk	9.0481	46.5007	5.13927	0.0156219	pyruvate kinase muscle isozyme
g4655	kpyk	78.7116	340.385	4.32445	0.0209634	pyruvate kinase muscle isozyme
g43604	kpym	1356.16	5866.59	4.32588	0.0269137	pyruvate kinase isozymes m1 m2
g36364	kpyr	388.541	103.044	0.265207	0.00493571	pyruvate kinase isozymes r l
g13747	kt3k	21.1922	206.073	9.72401	0.00036474	ketosamine-3-kinase
g26289	kt3k	2.01487	0	0	0.0201006	ketosamine-3-kinase
g26290	kt3k	31.6315	120.47	3.80855	0.0205063	ketosamine-3-kinase
g30211	ktnb1	133.514	39.2728	0.294147	0.0237424	katanin p80 wd40-containing subunit b1 short=katanin p80 subunit b1
g27741	kv15	207.727	0.317586	0.00152886	0.00809708	ig kappa chain v region k29-213
g43624	l14ba	14.8627	3.01716	0.203003	0.00317314	protein lsm14 homolog b-a
g11822	l1cam	3.52443	35.7793	10.1518	0.00166735	neural cell adhesion molecule l1 short=n-cam-l1 short=ncam-l1
g40201	l2gl2	13.5314	1.64043	0.121231	0.0021477	lethal giant larvae protein homolog 2
g2095	lama2	345.639	1055.46	3.05365	0.0400915	laminin subunit alpha-2
g14031	lama3	3.25735	103.183	31.677	7.52497e-07	laminin subunit alpha-3
g14032	lama3	334.823	1486.79	4.44051	0.00920742	laminin subunit alpha-3
g14033	lama5	10.9855	75.4937	6.87213	0.00599318	laminin subunit alpha-5
g3905	lamc1	15.2473	88.8749	5.82889	0.0121991	laminin subunit gamma-1 flags: precursor
g38886	lamc1	9.34105	39.4483	4.22311	0.031283	laminin subunit gamma-1 flags: precursor
g34735	lap4a	69.8733	366.129	5.2399	0.00675683	lysosomal-associated transmembrane protein 4a
g40968	larp1	2.11741	20.8974	9.86932	0.0037334	la-related protein 1
g26065	larp1	4.42438	24.9444	5.63795	0.0315329	la-related protein 1
g21792	lass5	35.1701	5.55755	0.158019	0.00137585	lag1 longevity assurance homolog 5
g21702	lcp2	310.307	86.7399	0.279529	0.0393424	lymphocyte cytosolic protein 2
g42164	ldha	470.264	6483.42	13.7868	4.19824e-05	l-lactate dehydrogenase a chain short=ldh-a
g15187	lect2	81.1183	5.13686	0.0633255	0.0427595	leukocyte cell-derived chemotaxin-2 short=lect-2 short=blect2
g13344	lfn1l	33.1457	177.743	5.36248	0.0171213	leucine-rich repeat and fibronectin type iii domain-containing protein 1-like protein flags: precursor
g27210	lipb1	1.82197	13.0483	7.16162	0.0235684	liprin-beta-1
g36456	lipe	19.5822	1.06176	0.0542206	9.23389e-06	endothelial lipase
g12567	lipe	365.189	34.2102	0.093678	4.33117e-05	endothelial lipase
g45548	lipe	6.17651	0.613661	0.099354	0.00436604	endothelial lipase
g44709	lips	3.28228	0.369229	0.112492	0.0236095	hormone-sensitive lipase short=hsl
g28826	lis1b	23.3685	93.1019	3.98407	0.0477011	lissencephaly-1 homolog b
g43906	lmd2b	5.96986	0.360453	0.0603788	0.000950407	lmbr1 domain-containing protein 2-b
g28643	lmnb1	37.6809	12.635	0.335316	0.0207252	lamin-b1 flags: precursor
g43307	lnx1	22.8626	7.4404	0.32544	0.0307685	e3 ubiquitin-protein ligase lnx
g43887	lnx2	16.9624	1.55777	0.0918367	0.00356125	ligand of numb protein x 2
g33065	lnx2	5.06668	22.7086	4.48194	0.0429592	ligand of numb protein x 2
g35016	loxl2	1.24052	10.8967	8.78401	0.0197912	lysyl oxidase homolog 2
g36025	lpar6	0.617167	6.44734	10.4467	0.0487146	lysophosphatidic acid receptor 6 short=lpa receptor 6 short=lpa-6
g35563	lphn1	5.77579	55.5179	9.61217	0.00105613	latrophilin-1
g40964	lphn1	2.04165	15.2745	7.48146	0.0178614	latrophilin-1
g5939	lphn3	32.8183	145.058	4.42005	0.0304317	latrophilin-3
g42231	lphn3	5.23366	26.1742	5.00114	0.0454221	latrophilin-3
g34711	lpin2	14.3415	77.0905	5.37535	0.00961742	phosphatidate phosphatase lpin2
g9264	lpp	2.48663	16.1619	6.49955	0.0443179	lipoma-preferred partner homolog
g44792	lpprc	3.02991	16.9853	5.60588	0.0404298	leucine-rich ppr motif-containing mitochondrial flags: precursor
g44334	lrba	0.581453	8.00766	13.7718	0.0104374	lipopolysaccharide-responsive and beige-like anchor protein
g33349	lrc17	29.7883	150.92	5.06641	0.00824704	leucine-rich repeat-containing protein 17 flags: precursor
g3168	lrc18	298.461	66.4152	0.222526	0.0124311	leucine-rich repeat-containing protein 18
g1119	lrc19	1.1166	16.5498	14.8216	0.00162599	leucine-rich repeat-containing protein 19 flags: precursor
g45413	lrc58	3.7155	30.524	8.21531	0.00134999	leucine-rich repeat-containing protein 58
g26171	lrch3	21.5257	94.089	4.37102	0.0362092	leucine-rich repeat and calponin homology domain-containing protein 3 flags: precursor
g45571	lrig2	13.615	3.87199	0.284392	0.0355333	leucine-rich repeats and immunoglobulin-like domains protein 2 short=lig-2 flags: precursor
g29221	lrp1	58.4988	474.232	8.1067	0.000779546	low-density lipoprotein receptor-related protein 1 short=lrp-1
g32037	lrp1	26.0675	183.28	7.03099	0.00257972	low-density lipoprotein receptor-related protein 1 short=lrp-1
g26068	lrp1	204.998	890.659	4.34472	0.0256829	low-density lipoprotein receptor-related protein 1 short=lrp-1
g35029	lrp12	7.11648	1.41472	0.198795	0.0186185	low-density lipoprotein receptor-related protein 12 short=lrp-12 flags: precursor
g39234	lrp2	1.53596	24.6726	16.0633	0.0150578	low-density lipoprotein receptor-related protein 2 short=lrp-2
g36016	lrp6	4.19282	0.341194	0.0813758	0.00711813	low-density lipoprotein receptor-related protein 6 short=lrp-6 flags: precursor
g37731	lrp8	1.10845	29.5459	26.6551	5.00795e-05	low-density lipoprotein receptor-related protein 8 short=lrp-8
g7949	lrrc4	43.0308	11.5907	0.269359	0.00764944	leucine-rich repeat-containing protein 4
g818	lrrn4	20.769	83.96	4.04257	0.00148052	leucine-rich repeat neuronal protein 4
g5884	lrrt4	0.680943	26.3622	38.7142	0.00046072	leucine-rich repeat transmembrane neuronal protein 4 flags: precursor
g25481	lsr	114.705	870.814	7.59178	0.0014666	lipolysis-stimulated lipoprotein receptor
g17367	ltbp3	11.7517	60.1729	5.12035	0.0229885	latent-transforming growth factor beta-binding protein 3 short=ltbp-3 flags: precursor
g25770	ltbp4	26.4425	131.489	4.97263	0.0201042	latent-transforming growth factor beta-binding protein 4 short=ltbp-4 flags: precursor
g8900	lum	319.399	1209.9	3.78803	0.0122211	lumican
g4949	lyg	353.756	111.19	0.314312	0.0373706	lysozyme g
g26875	lysc	1809.13	112.247	0.0620448	0.0040798	lysozyme c
g36894	lysc2	705.442	0.111855	0.00015856	4.87594e-13	lysozyme c ii
g34980	lysc3	89.4158	9.39522	0.105073	0.015783	lysozyme c-3
g20773	m10b1	515.984	68.4642	0.132687	8.56038e-05	helicase mov-10-
g34165	m10b2	7.3619	0.368873	0.0501057	0.000331679	helicase mov-10-
g40263	m10b2	17.8175	3.43405	0.192735	0.00328137	helicase mov-10-
g15139	m1i1b	20877.9	4080.75	0.195458	0.00994011	mid1-interacting protein 1-b
g10130	m1i1b	432.056	103.195	0.238847	0.0141117	mid1-interacting protein 1-b
g33646	m3k1	8.78824	1.6933	0.192677	0.0142862	mitogen-activated protein kinase kinase kinase 1
g14715	m3k2	3.49872	19.6677	5.6214	0.0327113	mitogen-activated protein kinase kinase kinase 2
g20245	m4k3	9.27707	41.7812	4.50371	0.0347323	mitogen-activated protein kinase kinase kinase kinase 3
g15901	m4k5	10.5549	74.2608	7.03564	0.00609943	mitogen-activated protein kinase kinase kinase kinase 5
g42978	m89bb	8.18881	0.682985	0.0834047	0.000891278	cell cycle regulator mat89bb homolog
g34853	ma1a1	4.74425	0.439419	0.0926214	0.0112768	mannosyl-oligosaccharide -alpha-mannosidase ia
g43732	ma2b1	6.46418	34.1197	5.27827	0.0233909	lysosomal alpha-mannosidase short=laman
g2422	ma7d2	10.1092	1.12122	0.110912	0.00286981	map7 domain-containing protein 2
g41718	macf4	13.2829	55.3921	4.17019	0.0409977	microtubule-actin cross-linking factor isoform 4
g10694	mad4	1.55656	23.906	15.3583	0.000958202	max dimerization protein 4 short=max dimerizer 4
g45935	mad4	2.81778	24.6879	8.76147	0.00555401	max dimerization protein 4 short=max dimerizer 4
g6292	mad4	5.57914	26.5722	4.76278	0.046604	max dimerization protein 4 short=max dimerizer 4
g13254	magi3	37.7776	196.931	5.21291	0.018047	membrane-associated guanylate ww and pdz domain-containing protein 3
g17018	mamc2	10.2156	147.171	14.4065	3.17002e-05	mam domain-containing protein 2
g16075	map4	72.6219	278.241	3.83137	0.0463526	microtubule-associated protein 4 short=map-4
g42512	mark1	7.9757	84.1727	10.5536	0.000710589	serine threonine-protein kinase mark1
g37622	mark3	3.40738	48.5836	14.2584	0.000235402	map microtubule affinity-regulating kinase 3
g40253	mast4	0.170236	18.829	110.606	1.10905e-05	microtubule-associated serine threonine-protein kinase 4
g37459	mcaf1	10.6944	2.95918	0.276703	0.0328502	activating transcription factor 7-interacting protein 1
g43877	mcar1	6.64801	0.236154	0.0355226	0.0010349	mitochondrial carrier triple repeat protein 1
g30937	mces	127.188	30.6319	0.24084	0.0396795	mrna cap guanine-n7 methyltransferase
g21806	mcm3a	33.0625	7.65182	0.231435	0.0197833	80 kda mcm3-associated protein
g42156	mcm3a	13.8187	5.6775	0.410857	0.0470759	80 kda mcm3-associated protein
g39549	mcm6m	0	3.32041	Inf	0.0190846	maternal dna replication licensing factor mcm6
g43611	mcrs1	12.6284	68.9079	5.45657	0.00767716	microspherule protein 1
g36311	mdm2	6.0627	40.6972	6.71272	0.00273538	e3 ubiquitin-protein ligase mdm2
g44410	med13	14.897	114.514	7.68707	0.00248937	mediator of rna polymerase ii transcription subunit 13
g42872	med13	11.9523	2.0379	0.170503	0.00414432	mediator of rna polymerase ii transcription subunit 13
g41724	med13	5.92473	37.951	6.40553	0.0101405	mediator of rna polymerase ii transcription subunit 13
g39554	med16	3.47499	0.691065	0.198868	0.0497259	mediator of rna polymerase ii transcription subunit 16
g33412	med18	16.424	0.386909	0.0235576	7.73285e-06	mediator of rna polymerase ii transcription subunit 18
g38823	med24	12.9611	1.96204	0.151379	0.00823002	mediator of rna polymerase ii transcription subunit 24
g37474	med24	10.061	3.15317	0.313405	0.0498552	mediator of rna polymerase ii transcription subunit 24
g14056	med8	192.33	48.3678	0.251483	0.0157454	mediator of rna polymerase ii transcription subunit 8
g24206	mef2c	14.5666	63.3461	4.34873	0.0327444	myocyte-specific enhancer factor 2c
g6394	meox2	12.1276	104.033	8.57818	0.000171505	homeobox protein mox-2
g42564	metk2	14.582	2.44352	0.167571	0.0050244	s-adenosylmethionine synthase isoform type-2 short= et synthase 2
g39644	metk2	10.3539	1.9633	0.189619	0.0111461	s-adenosylmethionine synthase isoform type-2 short= et synthase 2
g7553	mf2ab	597.639	200.823	0.336027	0.0221259	major facilitator superfamily domain-containing protein 2a-b
g23275	mf2ab	82.6446	26.5169	0.320855	0.0459883	major facilitator superfamily domain-containing protein 2a-b
g39564	mfa3l	5.87841	31.6346	5.38148	0.0226587	microfibrillar-associated protein 3-like flags: precursor
g27896	mfd4b	2.66	28.7866	10.822	0.0022283	major facilitator superfamily domain-containing protein 4-b
g40366	mfd6b	5.09415	37.3617	7.33424	0.00598845	major facilitator superfamily domain-containing protein 6-b
g12274	mfha1	2.25146	0	0	0.0249343	malignant fibrous histiocytoma-amplified sequence 1
g37473	mfn1	4.57657	24.6031	5.37588	0.0236723	mitofusin-1
g33653	mfsd5	8.41829	1.38836	0.164921	0.0365857	major facilitator superfamily domain-containing protein 5
g12658	mgat3	25.17	126.321	5.01872	0.0138497	beta- -mannosyl-glycoprotein 4-beta-n-acetylglucosaminyltransferase
g16166	mgp	102.444	459.455	4.48494	0.00841855	matrix gla protein short=mgp flags: precursor
g44293	mgrn1	16.7423	86.7669	5.1825	0.0129601	e3 ubiquitin-protein ligase mgrn1
g19219	mia3	8.44817	0.446873	0.0528959	0.0167665	melanoma inhibitory activity protein 3
g41688	mica3	13.0375	2.5779	0.19773	0.00427419	protein mical-3
g23162	micu1	24.7376	3.46142	0.139925	0.00095029	calcium uptake protein mitochondrial
g32551	micu1	3.58968	20.6242	5.74541	0.0158124	calcium uptake protein mitochondrial
g4589	miip	11.8771	47.1377	3.96878	0.028034	migration and invasion-inhibitory protein
g38051	mio	4.41634	0.702926	0.159165	0.018478	wd repeat-containing protein mio
g35629	mioa	16.8774	5.69614	0.337502	0.0440322	wd repeat-containing protein mio-a
g25702	mk14	29.6615	118.576	3.99762	0.0344882	mitogen-activated protein kinase 14 short=map kinase 14 short=mapk 14
g19608	mkks	25.9	128.531	4.96258	0.00110866	usick-kaufman bardet-biedl syndromes chaperonin
g45293	mkks	1.57365	11.1213	7.06721	0.0031096	usick-kaufman bardet-biedl syndromes chaperonin
g15494	mkl1	14.6853	95.3449	6.49255	0.00729706	mkl myocardin-like protein 1
g40089	mknk2	13.5716	2.8377	0.209091	0.00680375	map kinase-interacting serine threonine-protein kinase 2
g2775	mle1	3.39808	0	0	0.00298161	myosin light chain skeletal muscle isoform
g34741	mlkl	16.4632	4.19649	0.254902	0.0311508	mixed lineage kinase domain-like protein
g39327	mll3	3.58343	0.32875	0.0917417	0.0361867	histone-lysine n-methyltransferase mll3
g38122	mll4	7.17304	0.349871	0.0487759	0.00100249	histone-lysine n-methyltransferase mll4
g31662	mlrm	36.5621	395.277	10.8111	7.71958e-05	myosin regulatory light chain smooth muscle major isoform short=mlc-2
g20203	mmp19	39.9338	252.044	6.31155	0.011635	matrix metalloproteinase-19 short=mmp-19
g18928	mmp23	7.99512	46.6672	5.83696	0.0184554	matrix metalloproteinase-23 short=mmp-23
g6903	mms22	16.6534	3.36926	0.202317	0.0247654	protein mms22-like
g22694	mn1	0	4.00273	Inf	0.00939019	probable tumor suppressor protein mn1
g45843	mn1	4.42879	0.917916	0.207261	0.0393631	probable tumor suppressor protein mn1
g40409	mob2	20.679	84.5927	4.09076	0.0303843	mps one binder kinase activator-like 2
g33101	mobl3	14.4705	164.281	11.3528	0.000121912	mps one binder kinase activator-like 3
g31495	mocs1	2.90098	22.1881	7.64849	0.0104116	molybdenum cofactor biosynthesis protein 1
g23260	moeh	14.0452	95.036	6.76645	0.00376681	moesin ezrin radixin homolog 1
g43994	mog	7.28043	0.807966	0.110978	0.0467598	myelin-oligodendrocyte glycoprotein flags: precursor
g35633	mogs	4.30753	0	0	0.000334942	mannosyl-oligosaccharide glucosidase
g39912	mon2	1.96777	0.10504	0.0533801	0.0322846	protein mon2 homolog
g45652	mon2	2.96859	0.435652	0.146754	0.0389622	protein mon2 homolog
g26152	mon2	5.1486	24.191	4.69856	0.043408	protein mon2 homolog
g6800	morn3	221.707	38.021	0.171492	0.0346729	morn repeat-containing protein 3
g33555	mot1	18.6643	5.41133	0.289929	0.0369367	monocarboxylate transporter 1 short=mct 1
g39567	mot6	3.77927	0.31512	0.0833811	0.022205	monocarboxylate transporter 6 short=mct 6
g3763	moxd1	4.71388	48.4166	10.2711	0.00864362	dbh-like monooxygenase protein 1 homolog flags: precursor
g41278	mp2k2	5.42483	27.9762	5.15706	0.0143165	dual specificity mitogen-activated protein kinase kinase 2 short=map kinase kinase 2 short=mapkk 2
g13527	mp2k6	0.83058	7.22745	8.70168	0.0275002	dual specificity mitogen-activated protein kinase kinase 6 short=map kinase kinase 6 short=mapkk 6
g26644	mp2k7	2.15743	0	0	0.0119866	dual specificity mitogen-activated protein kinase kinase 7 short=map kinase kinase 7 short=mapkk 7
g23505	mpp6	3.24725	36.7205	11.3082	0.000732859	maguk p55 subfamily member 6
g3594	mppe1	79.8403	319.013	3.99564	0.011842	metallophosphoesterase 1
g11594	mr1aa	2.20643	11.5015	5.21273	0.0145249	melatonin receptor type 1a-a short=mel-1a-r-a short=mel1a receptor a
g30533	mrc2	1.09216	12.6294	11.5637	0.0225817	c-type mannose receptor 2
g21166	mrckb	3.04748	21.6086	7.09063	0.0119053	serine threonine-protein kinase mrck beta
g22425	ms18a	26.8651	5.28889	0.196869	0.0224353	protein mis18-alpha
g31120	ms3l1	6.512	27.773	4.26489	0.0308242	male-specific lethal 3 homolog
g40830	msh3	3.27481	0.352416	0.107614	0.0237106	dna mismatch repair protein msh3 short=hmsh3
g2659	msh4	15.4716	4.36533	0.28215	0.017773	protein homolog 4 short=hmsh4
g42616	msh6	4.59983	0.605383	0.13161	0.0182024	dna mismatch repair protein msh6
g44837	msh6	2.28765	0.113717	0.0497092	0.0221122	dna mismatch repair protein msh6
g23140	mshr	40.0916	4.34563	0.108392	0.000243938	melanocyte-stimulating hormone receptor short=msh-r
g27684	mta1	22.3113	89.6256	4.01705	0.0438861	metastasis-associated protein mta1
g37239	mter3	73.9873	5.30044	0.0716399	0.000319375	mterf domain-containing protein mitochondrial
g27493	mtmr4	18.4188	94.2823	5.11882	0.00862047	myotubularin-related protein 4
g30096	mtmr4	3.44823	17.3266	5.02479	0.0143152	myotubularin-related protein 4
g35459	mtmr6	2.25762	14.4679	6.40845	0.0259203	myotubularin-related protein 6
g45079	mtor	6.52247	34.6109	5.30641	0.0204758	serine threonine-protein kinase mtor
g34568	muc5a	28.0068	1.508	0.0538439	4.62164e-06	mucin-5ac short=muc-5ac
g18964	muc5a	2.12556	0.10504	0.0494176	0.0304244	mucin-5ac short=muc-5ac
g28800	muc5b	5.56516	0	0	0.000297863	mucin-5b short=muc-5b
g13101	mul1a	121.336	34.7932	0.286751	0.0406932	mitochondrial ubiquitin ligase activator of nfkb 1-a
g44787	muta	5.66756	26.1687	4.61728	0.0344529	methylmalonyl- mitochondrial short=mcm
g30915	mx	2206.94	91.8508	0.0416191	1.36365e-07	interferon-induced gtp-binding protein mx
g19741	mx	749.168	43.7501	0.0583983	1.15493e-05	interferon-induced gtp-binding protein mx
g26685	mx	1712.28	184.942	0.108009	0.000109688	interferon-induced gtp-binding protein mx
g43530	mx	860.731	108.09	0.125579	0.000368743	interferon-induced gtp-binding protein mx
g40174	mx	422.058	64.5633	0.152973	0.00116367	interferon-induced gtp-binding protein mx
g39956	mx	49.0309	10.1245	0.206491	0.00994289	interferon-induced gtp-binding protein mx
g8322	my15b	131.82	617.807	4.68673	0.0122043	myosin-xvb
g29510	my18a	12.9065	158.147	12.2533	0.000234392	myosin-xviiia
g29181	my18a	7.35271	85.0598	11.5685	0.00274674	myosin-xviiia
g23121	my18a	56.1554	420.023	7.47965	0.00449654	myosin-xviiia
g18711	my18a	17.2902	232.203	13.4297	0.00583389	myosin-xviiia
g45010	my18a	7.6003	54.9618	7.23153	0.0141883	myosin-xviiia
g37193	my18a	12.6848	58.8756	4.64142	0.0386346	myosin-xviiia
g45493	mycb2	16.8918	3.07018	0.181756	0.002065	probable e3 ubiquitin-protein ligase mycbp2
g28210	mycbp	615.138	104.771	0.170321	0.0245424	c-myc-binding protein
g44808	mycpp	0.178381	11.5558	64.7819	0.000241654	c-myc promoter-binding protein
g39823	myh10	3.11695	99.7551	32.0041	1.94963e-06	myosin-10
g30261	myh10	13.6982	113.13	8.25874	0.00194977	myosin-10
g38603	myh10	21.0315	143.982	6.84602	0.00267809	myosin-10
g42458	myh10	8.95394	59.0403	6.59379	0.00753879	myosin-10
g32760	myh10	130.214	604.932	4.64568	0.0201517	myosin-10
g44850	myh10	5.30393	32.5739	6.14146	0.0229348	myosin-10
g36417	myh10	15.8957	70.8348	4.45624	0.0365235	myosin-10
g28264	myh10	28.289	106.275	3.75675	0.0408062	myosin-10
g42641	myh11	2.45788	95.327	38.7842	6.37479e-07	myosin-11
g44304	myh11	23.4426	170.64	7.27906	0.0035198	myosin-11
g10251	myh11	4.9189	0.454868	0.0924736	0.00434632	myosin-11
g34018	myh13	2.04666	0.158793	0.0775862	0.030583	myosin-13
g34209	myh3	3.61695	0	0	0.044199	myosin-3
g150	myh6	13.2059	1.93489	0.146518	0.0177577	myosin-6
g36737	myh9	9.6927	143.404	14.7951	5.8918e-05	myosin-9
g33024	myh9	114.631	725.559	6.3295	0.00405751	myosin-9
g29805	myh9	34.2357	232.88	6.80227	0.00416538	myosin-9
g43310	myh9	38.6989	196.133	5.06817	0.0130418	myosin-9
g31302	myh9	33.5991	171.182	5.09484	0.0169968	myosin-9
g29655	myh9	58.3579	240.878	4.1276	0.0350712	myosin-9
g1315	myl3	2.12986	0	0	0.0288598	myosin light chain 3
g130	myo15	10.4115	182.149	17.495	3.75794e-06	myosin-xv
g28965	myo1e	10.3405	43.8238	4.23807	0.040519	myosin-ie
g17232	myo9a	23.752	113.943	4.79719	0.0121589	myosin-ixa
g42731	myof	18.3251	167.587	9.14518	0.000620442	myoferlin
g5785	myom2	0.589598	7.38169	12.5199	0.0126495	myomesin-2
g6708	myome	12.9398	1.39933	0.108141	0.0196933	myomegalin
g31892	myss	2.60447	0.111855	0.0429473	0.0199148	myosin heavy fast skeletal muscle
g33066	myst3	1.96347	0.123076	0.0626833	0.0416162	histone acetyltransferase myst3 short=myst-3
g42405	myst4	4.74425	30.1766	6.36067	0.0155404	histone acetyltransferase myst4 short=myst-4
g16291	myst4	25.0828	109.264	4.35614	0.0382554	histone acetyltransferase myst4 short=myst-4
g39072	n4bp2	7.47636	1.47483	0.197265	0.0331514	nedd4-binding protein 2 short=n4bp2
g42514	n4bp2	9.56259	3.09231	0.323375	0.0440794	nedd4-binding protein 2 short=n4bp2
g32754	naa15	14.6619	59.4619	4.05553	0.0371711	n-alpha-acetyltransferase auxiliary subunit
g42390	naa16	2.33151	12.829	5.50244	0.0385156	n-alpha-acetyltransferase auxiliary subunit
g12579	naa35	179.346	654.281	3.64815	0.0294109	n-alpha-acetyltransferase auxiliary subunit
g4155	nab2	1.80451	11.0911	6.14633	0.0402451	ngfi-a-binding protein 2
g2173	nagab	87.7843	275.172	3.13464	0.0118374	alpha-n-acetylgalactosaminidase
g21392	nalp1	170.559	1.0693	0.00626937	1.88715e-08	lrr and pyd domains-containing protein 1
g41479	nalp1	8.55959	28.3509	3.31218	0.0288809	lrr and pyd domains-containing protein 1
g35050	nalp1	53.0861	194.589	3.66554	0.04248	lrr and pyd domains-containing protein 1
g4414	nampt	2486.09	590.188	0.237396	0.00487072	nicotinamide phosphoribosyltransferase short=n ase short=nampt
g37357	nap1	2.92504	0.10504	0.0359105	0.0321377	nef-associated protein 1
g13221	nasp	182.687	56.3321	0.308353	0.0205454	nuclear autoantigenic sperm protein short=nasp
g14361	nattl	13.4915	35.1822	2.60773	0.0386149	natterin-like protein
g41532	nbea	0	2.73152	Inf	0.0389912	neurobeachin
g37143	nbel2	1.40261	0	0	0.0382625	neurobeachin-like protein 2
g35320	nbl1	34.05	7.53895	0.221408	0.00704104	neuroblastoma suppressor of tumorigenicity 1 flags: precursor
g30463	ncam1	28.6572	348.206	12.1507	0.000800122	neural cell adhesion molecule 1 short=n-cam-1 short=ncam-1 flags: precursor
g24021	ncam1	50.0856	303.827	6.06615	0.00567349	neural cell adhesion molecule 1 short=n-cam-1 short=ncam-1 flags: precursor
g31966	ncam1	5.11171	23.0698	4.51313	0.0438669	neural cell adhesion molecule 1 short=n-cam-1 short=ncam-1 flags: precursor
g35430	nck1	22.0034	6.84825	0.311236	0.0329774	cytoplasmic protein nck1
g41034	nck2	5.37841	0.599109	0.111391	0.035752	cytoplasmic protein nck2
g33777	ncor1	3.97627	33.9425	8.53626	0.00423412	nuclear receptor corepressor 1 short=n- short=n- 1
g38386	ncor1	4.15465	0.216895	0.0522053	0.00914889	nuclear receptor corepressor 1 short=n- short=n- 1
g43579	ncor1	6.40157	38.8671	6.07149	0.0135671	nuclear receptor corepressor 1 short=n- short=n- 1
g40151	ncor1	5.96033	28.0574	4.70735	0.0478078	nuclear receptor corepressor 1 short=n- short=n- 1
g44134	ncpr	2.03038	27.4416	13.5155	0.000818736	nadph--cytochrome p450 reductase short=cpr short=p450r
g44083	ncpr	3.49128	22.1387	6.34113	0.0147203	nadph--cytochrome p450 reductase short=cpr short=p450r
g44563	ncug1	4.21422	25.4352	6.03555	0.0134759	lysosomal protein ncu-g1 flags: precursor
g18377	ndk7	15.207	2.22237	0.146142	0.015664	nucleoside diphosphate kinase 7 short=ndk 7 short=ndp kinase 7
g10144	ndrg1	1356.84	7328.57	5.40119	0.00722991	protein ndrg1
g16209	nduab	720.452	98.1073	0.136175	0.0448662	nadh dehydrogenase 1 alpha subcomplex subunit 11
g25043	ndus2	356.854	98.1504	0.275044	0.0330601	nadh dehydrogenase iron-sulfur protein mitochondrial
g44371	nduv1	51.3651	7.80121	0.151878	0.00141161	nadh dehydrogenase flavoprotein mitochondrial
g31079	nek6	1.41075	12.883	9.132	0.0121225	serine threonine-protein kinase nek6
g45043	net3	3.42484	0.681805	0.199076	0.0412438	netrin-3
g42663	neur3	6.74745	0.813502	0.120564	0.00716147	sialidase-3
g34244	neus	6.77389	0.804782	0.118807	0.016898	neuroserpin
g35830	nf2l1	3.72028	36.2376	9.74057	0.00210429	nuclear factor erythroid 2-related factor 1 short=nf-e2-related factor 1 short=nfe2-related factor 1
g20615	nf7b	21.6173	4.35273	0.201354	0.0239782	nuclear factor brain short=xnf7 short=xnf7-b
g11339	nfh	10.8627	34.6774	3.19234	0.00934414	neurofilament heavy polypeptide short=nf-h
g35850	nfil3	88.6711	5.91838	0.0667452	0.000539044	nuclear factor interleukin-3-regulated protein
g30180	nfix	3.71434	12.6046	3.39349	0.0277612	nuclear factor 1 x-type short=nf1-x short=nuclear factor 1 x
g28548	nfkb1	2.27008	14.3346	6.31458	0.0325687	nuclear factor nf-kappa-b p105 subunit
g21876	nfya	54.1576	14.6312	0.27016	0.00839241	nuclear transcription factor y subunit alpha
g45510	nfyc	10.3341	64.6277	6.25383	0.0086182	nuclear transcription factor y subunit gamma
g21404	nhlc2	6.61219	24.4846	3.70296	0.0383443	nhl repeat-containing protein 2
g20499	nhrf1	39.2398	174.68	4.45161	0.00895849	na(+) h(+) exchange regulatory cofactor nhe-rf1 short=nherf-1
g7176	nhs	10.2858	38.5328	3.74621	0.0172594	nance-horan syndrome protein
g7723	nhsl1	0.660345	6.17019	9.3439	0.0322691	nhs-like protein 1
g944	nhsl1	1.28683	9.40315	7.30721	0.0329339	nhs-like protein 1
g16993	nibl1	6.40739	25.3382	3.95453	0.0497736	niban-like protein 1
g31168	nica	17.1243	76.7327	4.48093	0.0220183	nicastrin flags: precursor
g40730	nid1	5.53557	27.3913	4.94823	0.0260538	nidogen-1 short=nid-1
g17550	nid1	12.5841	54.5219	4.33259	0.0454109	nidogen-1 short=nid-1
g17895	nid2	20.832	88.4207	4.24448	0.0282311	nidogen-2 short=nid-2 flags: precursor
g36648	nipbl	1.75123	14.286	8.15768	0.0151294	nipped-b-like protein
g42024	nipbl	6.14195	28.5477	4.64798	0.039881	nipped-b-like protein
g3631	nk3r	15.2882	175.376	11.4713	0.0086197	neuromedin-k receptor short=nkr
g11946	nkai3	1.1166	7.98528	7.15145	0.0456657	sodium potassium-transporting atpase subunit beta-1-interacting protein 3 short=na(+) k(+)-transporting atpase subunit beta-1-interacting protein 3
g36367	nlrc3	41.5676	1.08948	0.0262098	0.000167807	protein nlrc3
g44027	nlrc3	61.3934	16.0498	0.261426	0.0171139	protein nlrc3
g27564	nmi	542.804	108.552	0.199984	0.0285436	n-myc-interactor short=nmi
g37704	nob1	41.3735	8.02858	0.194051	0.00826389	rna-binding protein nob1
g33164	noc2l	3.67407	28.4735	7.74985	0.00492756	nucleolar complex protein 2 homolog short=protein noc2 homolog
g36215	noct	6.52021	1.20169	0.184303	0.0161715	nocturnin
g28022	nog2	52.4303	188.001	3.58573	0.0446414	nucleolar gtp-binding protein 2
g41375	notc2	2.53549	0	0	0.0230662	neurogenic locus notch homolog protein 2 short=notch 2 short=hn2 contains:
g29079	notum	2.75635	16.599	6.0221	0.0404935	protein notum homolog flags: precursor
g44081	npat	23.9476	0.844365	0.0352589	0.000865758	protein npat
g5152	npnt	20.0557	86.7009	4.32302	0.0310012	nephronectin
g8623	nptn	30.7193	77.0483	2.50814	0.0115105	neuroplastin
g9710	nqo1	23.185	0	0	0.00983631	nad h dehydrogenase 1
g35136	nr2f6	6.61812	0	0	0.00104226	nuclear receptor subfamily 2 group f member 6
g28992	nram2	19.6053	99.9647	5.09886	0.0107758	natural resistance-associated macrophage protein 2 short=nramp 2
g36656	nrbf2	6.08878	1.46807	0.24111	0.026487	nuclear receptor-binding factor 2 short=nrbf-2
g31252	nrp1	6.49488	59.979	9.23482	0.00174263	neuropilin-1
g24359	nrp2	12.4778	60.4835	4.84729	0.0278951	neuropilin-2
g4648	nrsn1	6.02649	1.18519	0.196664	0.0412875	neurensin-1
g44641	nsa2	324.903	849.892	2.61583	0.0217143	ribosome biogenesis protein nsa2 homolog
g20346	nt5m	1.75937	12.3709	7.03144	0.0291307	5 (3 )- mitochondrial short=5 - mitochondrial
g15811	nu205	399.821	162.243	0.405788	0.0373045	nuclear pore complex protein nup205
g22804	nuak1	2.05481	11.9163	5.79922	0.0448469	nuak family snf1-like kinase 1
g44764	nuak2	3.01129	17.0828	5.67292	0.011039	nuak family snf1-like kinase 2
g7028	nubp1	266.189	94.4096	0.354672	0.040892	cytosolic fe-s cluster assembly factor nubp1
g23344	nucb1	47.4375	4.64324	0.0978812	0.0300315	nucleobindin-1
g34513	nucb2	5.30509	21.5052	4.05369	0.0015091	nucleobindin-2
g17220	nucks	20.3995	65.4646	3.20913	0.0348783	nuclear ubiquitous casein and cyclin-dependent kinases substrate
g29757	nud11	1.17105	8.3282	7.11173	0.0462229	diphosphoinositol polyphosphate phosphohydrolase 3-beta short=dipp-3-beta short=dipp3-beta
g5023	nup37	345.617	82.9937	0.240132	0.020872	nucleoporin nup37 short=p37
g36682	nup98	7.73925	2.16907	0.280268	0.0405409	nuclear pore complex protein nup98
g42549	nup98	18.1156	0.982577	0.0542392	0.0438685	nuclear pore complex protein nup98-nup96 contains:
g44510	nvl	3.98533	0.158793	0.0398444	0.00625438	nuclear valosin-containing short=nvlp short=nuclear vcp-like protein
g41163	nvl	3.71434	0.225572	0.06073	0.0439522	nuclear valosin-containing short=nvlp short=nuclear vcp-like protein
g25736	o51e2	3.78544	0	0	0.00271351	olfactory receptor 51e2
g11291	o52d1	10.7654	0	0	0.00153316	olfactory receptor 52d1
g38896	oaz1	806.302	81.5377	0.101126	1.71465e-05	ornithine decarboxylase antizyme 1
g21578	ocad2	131.857	388.466	2.94611	0.00679253	ocia domain-containing protein 2
g17630	odo1	1.32254	9.37796	7.09085	0.0376027	2-oxoglutarate mitochondrial
g4938	ogfr	1654.76	96.8626	0.0585357	0.00242124	opioid growth factor receptor short=ogfr
g38429	ogt1	4.02258	33.1447	8.23966	0.00467939	udp-n-acetylglucosamine--peptide n-acetylglucosaminyltransferase 110 kda subunit
g18739	oit3	30.201	0.360453	0.0119352	0.0317047	oncoprotein-induced transcript 3 protein
g33439	opa1	1.84769	17.597	9.52382	0.00426961	dynamin-like 120 kda mitochondrial
g34622	opa1	1.29498	10.8489	8.37768	0.0206547	dynamin-like 120 kda mitochondrial
g43641	opla	1.25308	34.2767	27.354	1.93203e-05	5-oxoprolinase
g27278	opla	1.64487	18.7905	11.4237	0.00194671	5-oxoprolinase
g37819	opn5	36.7353	7.92224	0.215657	0.0185432	opsin-5
g4078	opsd2	8.88668	0	0	0.00548911	freshwater form
g24210	ORAV1	257.834	76.3144	0.295983	0.0399745	8.18e-18
g42280	osb10	0.411218	5.84863	14.2227	0.0177859	oxysterol-binding protein 10 short=orp-10 short=osbp-related protein 10
g9560	osbl6	81.3025	300.388	3.6947	0.0350787	oxysterol-binding protein 6 short=orp-6 short=osbp-related protein 6
g17135	osbl9	54.2422	341.722	6.29992	0.00209244	oxysterol-binding protein 9
g17914	osgi2	168.503	686.908	4.07653	0.0121484	oxidative stress-induced growth inhibitor 2
g40958	ospt	12.407	1.5736	0.126831	0.0060235	protein osteopotentia homolog flags: precursor
g45828	otu1	5.30348	0.456773	0.0861271	0.0133245	ubiquitin thioesterase otu1
g34732	otud5	10.8318	57.3343	5.29314	0.00462739	otu domain-containing protein 5
g13793	otx1a	2.07423	12.7684	6.15574	0.0318659	homeobox protein otx1 a
g4842	oxla	186.269	35.3276	0.189659	0.00988654	l-amino-acid oxidase short=laao short=lao short=m-lao flags: precursor
g6584	oxr1	14.278	82.653	5.78883	0.00752933	oxidation resistance protein 1
g6585	oxr1	18.5903	91.6024	4.92743	0.00853933	oxidation resistance protein 1
g15917	p2rx3	2.18071	11.6303	5.33327	0.018371	p2x purinoceptor 3 short=p2x3
g18349	p2rx5	400.06	1217.69	3.04376	0.0111239	p2x purinoceptor 5 short=p2x5
g38167	p3	18.889	0.22371	0.0118434	0.0199332	p3 protein
g30763	p3c2a	1.37387	12.3726	9.00566	0.0101986	phosphatidylinositol-4-phosphate 3-kinase c2 domain-containing subunit alpha short=pi3k-c2-alpha short= ns-3-kinase c2 subunit alpha
g28786	p3c2a	22.7843	78.5814	3.44893	0.0328275	phosphatidylinositol-4-phosphate 3-kinase c2 domain-containing subunit alpha short=pi3k-c2-alpha short= ns-3-kinase c2 subunit alpha
g10398	p3c2g	3.27799	16.2026	4.94284	0.0138366	phosphatidylinositol-4-phosphate 3-kinase c2 domain-containing subunit gamma short=pi3k-c2-gamma short= ns-3-kinase c2 subunit gamma
g43649	p3h3	4.76716	24.0713	5.0494	0.00543065	prolyl 3-hydroxylase 3
g41735	p43	1.92353	0	0	0.0285814	p43 5s rna-binding protein
g43786	p4ha2	6.50884	1.3984	0.214846	0.0307714	prolyl 4-hydroxylase subunit alpha-2 short=4-ph alpha-2
g36901	p5i11	24.6255	1.88321	0.0764742	0.00277692	tumor protein p53-inducible protein 11
g33182	p66a	4.62161	0.827551	0.179061	0.0214817	transcriptional repressor p66-alpha short=hp66alpha
g33696	p85a	7.45638	46.741	6.2686	0.00891713	phosphatidylinositol 3-kinase regulatory subunit alpha short=pi3-kinase regulatory subunit alpha short=pi3k regulatory subunit alpha short= ns-3-kinase regulatory subunit alpha
g27433	p85a	11.7987	66.6932	5.65259	0.012497	phosphatidylinositol 3-kinase regulatory subunit alpha short=pi3-kinase regulatory subunit alpha short=pi3k regulatory subunit alpha short= ns-3-kinase regulatory subunit alpha
g43689	pa1b2	19.8421	1.43411	0.0722764	3.64691e-05	platelet-activating factor acetylhydrolase ib subunit beta
g8348	pa24a	265.61	1003.82	3.7793	0.0451849	cytosolic phospholipase a2 short=cpla2
g41939	pabp1	149.03	1.33189	0.00893706	4.74799e-08	polyadenylate-binding protein 1 short=pabp-1 short=poly -binding protein 1
g43615	pabp1	147.553	978.199	6.62949	0.00186228	polyadenylate-binding protein 1 short=pabp-1 short=poly -binding protein 1
g36514	pabp1	278.154	1036.92	3.72786	0.0327303	polyadenylate-binding protein 1 short=pabp-1 short=poly -binding protein 1
g38809	pabp4	0.93007	320.521	344.621	1.38685e-12	polyadenylate-binding protein 4 short=pabp-4 short=poly -binding protein 4
g43500	pabpa	215.508	1226.36	5.69055	0.00411953	polyadenylate-binding protein 1-a short=pabp-1-a short=poly -binding protein 1-a short=xpabp1-a
g37056	pabpa	66.9221	270.359	4.03991	0.0177934	polyadenylate-binding protein 1-a short=pabp-1-a short=poly -binding protein 1-a short=xpabp1-a
g45895	pacn2	54.81	259.84	4.74074	0.0110308	protein kinase c and casein kinase substrate in neurons protein 2
g25710	pald	2.6813	27.5545	10.2766	0.00253968	paladin
g28777	pald	7.05132	32.6038	4.62379	0.0404446	paladin
g24797	pamr1	6.82605	37.7039	5.52353	0.0140556	inactive serine protease pamr1
g19015	papd5	1420.24	461.925	0.325245	0.0263663	pap-associated domain-containing protein 5
g4012	paqr4	2.55315	0.10504	0.0411413	0.020288	progestin and adipoq receptor family member 4
g341	par11	234.357	39.6473	0.169174	0.00123965	poly polymerase 11 short=parp-11
g18110	par11	77.9281	8.82884	0.113295	0.0120645	poly polymerase 11 short=parp-11
g15237	par12	2392.97	110.965	0.0463713	0.0174135	poly polymerase 12 short=parp-12
g13665	par14	928.839	156.366	0.168346	0.000226752	poly polymerase 14 short=parp-14
g43383	par6a	1.85199	0.123076	0.0664562	0.0433323	partitioning defective 6 homolog alpha short=par-6 short=par-6 alpha short=par-6a
g15010	par6g	4.72563	25.8227	5.46438	0.0129618	partitioning defective 6 homolog gamma short=par-6 gamma
g20065	parg	1557.01	483.845	0.310754	0.0417589	poly(adp-ribose) glycohydrolase
g797	parp9	577.25	169.783	0.294124	0.0166419	poly polymerase 9 short=parp-9
g3967	pax3	0.510707	8.14791	15.9542	0.00986231	paired box protein pax-3
g26223	paxi	10.0293	76.3242	7.6101	0.0027913	paxillin
g17446	paxi	4.68619	24.505	5.2292	0.0176577	paxillin
g17545	pcat1	25.4787	10.0363	0.393911	0.0493191	lysophosphatidylcholine acyltransferase 1 short=lpc acyltransferase 1 short=lpcat-1 short= acyltransferase 1
g31036	pcd15	1.8314	0	0	0.0221084	protocadherin-15 flags: precursor
g25774	pcd15	2.97371	0.111855	0.0376147	0.0324861	protocadherin-15 flags: precursor
g39909	pcd16	4.4132	0.606606	0.137453	0.0125088	protocadherin-16
g25948	pcda4	2.40982	12.1315	5.03421	0.0443725	protocadherin alpha-4 short=pcdh-alpha-4
g23358	pcdc2	5.4879	0.27251	0.0496565	0.000668159	protocadherin alpha-c2 short=pcdh-alpha-c2 flags: precursor
g20858	pcdg6	2.49244	12.3642	4.96067	0.0196047	protocadherin gamma-a6 short=pcdh-gamma-a6 flags: precursor
g23455	pcdgk	3.95765	24.3061	6.14153	0.00744653	protocadherin gamma-c3 short=pcdh-gamma-c3 flags: precursor
g39138	pcli1	13.5164	1.09102	0.0807183	0.00115338	ptb- cubilin and lrp1-interacting protein short=p-cli1
g45914	pcm1	1.74308	11.9719	6.86826	0.0330446	pericentriolar material 1 protein short=pcm-1
g12381	pcsk9	8.79557	2.28492	0.25978	0.028482	proprotein convertase subtilisin kexin type 9
g24756	pde1a	1.04585	20.7862	19.8749	0.000680406	calcium calmodulin-dependent 3 -cyclic nucleotide phosphodiesterase 1a short=cam-pde 1a
g8939	pde9a	22.0357	109.367	4.96318	0.0217833	high affinity cgmp-specific 3 -cyclic phosphodiesterase 9a
g39128	pdia1	56.5363	208.065	3.6802	0.0276115	protein disulfide-isomerase short=pdi
g25360	pdia3	17.213	74.7404	4.34209	0.0307984	protein disulfide-isomerase a3
g42148	pdli1	4.77397	33.9566	7.11287	0.00417022	pdz and lim domain protein 1
g17187	pdli1	16.2991	78.1935	4.7974	0.0227815	pdz and lim domain protein 1
g36056	pdli5	10.0337	48.1386	4.79767	0.0246595	pdz and lim domain protein 5
g8649	pdp1	16.7036	4.04666	0.242263	0.0110283	-phosphatase mitochondrial short=pdp 1
g33429	pdpr	2.76332	21.5266	7.79012	0.00944513	pyruvate dehydrogenase phosphatase regulatory mitochondrial short=pdpr flags: precursor
g35915	pds5a	4.10962	36.8683	8.97123	0.00278145	sister chromatid cohesion protein pds5 homolog a
g10657	pdxk	72.6461	24.7749	0.341035	0.035381	pyridoxal kinase
g43341	pdzd8	1.82197	0.113717	0.0624143	0.0440156	pdz domain-containing protein 8
g42448	peam2	1.6273	20.3754	12.5209	0.00190459	phosphoethanolamine n-methyltransferase 2
g13039	pedf	112.27	392.684	3.49769	0.0313916	pigment epithelium-derived factor short=pedf
g37198	pef1	72.215	16.3376	0.226235	0.0257845	peflin
g42070	per1	10.473	2.34566	0.223971	0.0229817	period circadian protein homolog 1 short=rper1
g41107	per2	1.69805	46.775	27.5463	1.58048e-05	period circadian protein homolog 2 short=hper2
g24437	per2	50.9832	234.972	4.60882	0.0178682	period circadian protein homolog 2 short=hper2
g438	perq2	17.0822	69.168	4.04913	0.0355499	perq amino acid-rich with gyf domain-containing protein 2
g42784	pesc	83.6239	25.8225	0.308794	0.0353257	pescadillo homolog
g35225	pex13	18.5317	4.10491	0.221507	0.00418967	peroxisomal membrane protein pex13
g20612	pex5r	2.01487	20.5424	10.1954	0.00198254	pex5-related protein
g5494	pgca	15.1267	116.877	7.72652	0.00233735	aggrecan core protein
g31880	pgfrb	2.67315	25.6688	9.60247	0.00400722	beta-type platelet-derived growth factor receptor short=pdgf-r-beta flags: precursor
g8347	pgh2	779.365	2347.59	3.01218	0.0219241	prostaglandin g h synthase 2
g37721	pgk1	863.054	3638.27	4.21557	0.0195811	phosphoglycerate kinase 1
g43085	pgm1	4.78242	27.1724	5.68172	0.021756	phosphoglucomutase-1 short=pgm 1
g13232	pgm2l	1652.57	4520.22	2.73527	0.0485335	glucose -bisphosphate synthase
g27611	pgm5	269.979	1049.09	3.88584	0.0250207	phosphoglucomutase-like protein 5
g38819	pgrc1	29.4586	165.406	5.61485	0.00544012	membrane-associated progesterone receptor component 1
g33643	pgrc2	12.4115	50.0676	4.03398	0.0365833	membrane-associated progesterone receptor component 2
g29452	pgs2	173.855	883.181	5.07998	0.047682	decorin
g324	phar3	2.50379	18.2456	7.28719	0.0198014	phosphatase and actin regulator 3
g44032	phax	4.34755	0.859857	0.19778	0.0308777	phosphorylated adapter rna export protein
g31211	phb	319.913	90.3075	0.282287	0.00816232	prohibitin
g39636	phf12	7.1529	0.652321	0.0911968	0.00623539	phd finger protein 12
g3381	phlb1	4.97348	21.9628	4.41599	0.0334269	pleckstrin homology-like domain family b member 1
g37811	phlp1	7.71563	45.8424	5.94149	0.00577462	ph domain leucine-rich repeat-containing protein phosphatase 1
g42621	phlp2	32.9334	11.2397	0.341287	0.0400938	ph domain leucine-rich repeat-containing protein phosphatase 2
g8346	phos	9.46538	1.41452	0.149441	0.0078228	phosducin short=phd
g30784	phs	105.163	10.1431	0.096451	0.000848366	pterin-4-alpha-carbinolamine dehydratase short=phs
g43060	pi42c	13.6634	0.673128	0.0492649	6.00115e-05	phosphatidylinositol-5-phosphate 4-kinase type-2 gamma
g21471	pi4ka	74.5739	335.727	4.50194	0.0262724	phosphatidylinositol 4-kinase alpha short=pi4-kinase alpha short=pi4k-alpha short= ns-4-kinase alpha
g45456	pi4ka	21.3257	73.829	3.46198	0.0441995	phosphatidylinositol 4-kinase alpha short=pi4-kinase alpha short=pi4k-alpha short= ns-4-kinase alpha
g19600	pi4kb	31.4872	175.196	5.56402	0.00788881	phosphatidylinositol 4-kinase beta short=pi4k-beta short=pi4kbeta short= ns 4-kinase beta
g34831	pi51a	5.80965	1.45079	0.24972	0.047419	phosphatidylinositol-4-phosphate 5-kinase type-1 alpha short=pip5k1-alpha short= ns p-5-kinase 1 alpha
g12922	pi51b	19.6375	91.4705	4.65796	0.025748	phosphatidylinositol-4-phosphate 5-kinase type-1 beta short=pip5k1-beta short= ns p-5-kinase 1 beta
g12689	pi5l1	49.8447	9.64548	0.193511	0.0127102	phosphatidylinositol-4-phosphate 5-kinase-like protein 1 short=pi p 5-kinase-like protein 1 short= ns p-5-kinase-like protein 1
g10624	pias1	20.2053	86.7254	4.29221	0.0280408	e3 sumo-protein ligase pias1
g18139	pigg	7.3036	30.7626	4.21198	0.0436904	gpi ethanolamine phosphate transferase 2
g20580	pigg	6.94927	31.5091	4.53416	0.0446703	gpi ethanolamine phosphate transferase 2
g31897	pigt	4.69235	23.3785	4.98226	0.0306412	gpi transamidase component pig-t
g30201	pigt	4.16604	19.2551	4.62193	0.0444497	gpi transamidase component pig-t
g24514	pim3	120.653	704.852	5.84199	0.00436545	serine threonine-protein kinase pim-3
g7477	pink1	658.333	218.142	0.331355	0.0274422	serine threonine-protein kinase mitochondrial
g7445	pit1	79.123	12.0105	0.151796	0.000442624	pituitary-specific positive transcription factor 1 short=pit-1
g92	pitm3	8.31861	1.02084	0.122717	0.00287516	membrane-associated phosphatidylinositol transfer protein 3
g10108	piwi	7.54516	43.0408	5.70442	0.0128512	piwi-like protein 1
g36259	piwi	2.95812	12.0706	4.08052	0.0356922	piwi-like protein 1
g12890	pkh4b	372.263	151.243	0.40628	0.0265896	pleckstrin homology domain-containing family g member 4b short=ph domain-containing family g member 4b
g9064	pkha1	10.0483	54.7965	5.45332	0.0131428	pleckstrin homology domain-containing family a member 1 short=ph domain-containing family a member 1
g31431	pkha7	44.5064	11.704	0.262974	0.0199767	pleckstrin homology domain-containing family a member 7 short=ph domain-containing family a member 7
g35873	pkha7	30.5028	7.64776	0.250723	0.0489263	pleckstrin homology domain-containing family a member 7 short=ph domain-containing family a member 7
g26444	pkhm2	4.13836	33.1488	8.01011	0.00595062	pleckstrin homology domain-containing family m member 2 short=ph domain-containing family m member 2
g31499	pkhm2	0.589598	7.8852	13.3738	0.0111428	pleckstrin homology domain-containing family m member 2 short=ph domain-containing family m member 2
g14437	pkhn1	1.74436	16.3626	9.38028	0.00613949	pleckstrin homology domain-containing family n member 1 short=ph domain-containing family n member 1
g38724	plap	5.68954	26.3754	4.63577	0.0362687	phospholipase a-2-activating protein short=pla2p short=plap
g13565	plb1	19.983	60.167	3.01091	0.00697588	phospholipase membrane-associated short=phospholipase b short=hplb
g41725	plcc	4.96894	43.3213	8.71842	0.00283751	1-acyl-sn-glycerol-3-phosphate acyltransferase gamma
g35612	plcg1	8.10237	33.9104	4.18525	0.0450353	1-phosphatidylinositol- -bisphosphate phosphodiesterase gamma-1
g7501	pld5	0.178381	7.34222	41.1605	0.00890661	inactive phospholipase d5 short=inactive pld 5
g34577	plin2	7.71303	2.17362	0.281812	0.036001	perilipin-2
g35286	plk2	9.25482	50.6633	5.47426	0.00712891	serine threonine-protein kinase plk2
g14540	plk2	5.55982	37.4329	6.73275	0.0100308	serine threonine-protein kinase plk2
g33846	plk2	12.8314	47.2904	3.68551	0.0371676	serine threonine-protein kinase plk2
g28560	plpl7	18.7266	83.9867	4.4849	0.0216018	patatin-like phospholipase domain-containing protein 7
g39120	plpl8	2.63509	0	0	0.00480732	calcium-independent phospholipase a2-gamma
g26089	plxa1	2.30825	19.5665	8.47679	0.00920503	plexin-a1 short=plex 1 short=plexin-1 flags: precursor
g20061	plxa2	1.74308	0	0	0.018332	plexin-a2
g39279	plxb1	10.4198	3.19454	0.306582	0.0247245	plexin-b1
g44633	plxb2	7.52329	0.691164	0.09187	0.00233694	plexin-b2
g32490	pmepa	5.41449	46.0226	8.49989	0.00351278	transmembrane prostate androgen-induced protein
g41912	pmgt1	2.31639	19.9149	8.59737	0.00814351	protein o-linked-mannose beta- -n-acetylglucosaminyltransferase 1 short=pom 1
g44372	pnph	41.4821	167.381	4.035	0.0086195	purine nucleoside phosphorylase short=pnp
g42706	podxl	10.4888	74.7295	7.12468	0.00370905	podocalyxin
g17918	pol2	2.8492	0	0	0.00772146	retrovirus-related pol polyprotein from transposon 297 includes:
g23282	pol4	4.52348	0	0	0.000288905	retrovirus-related pol polyprotein from transposon 412 includes:
g44386	pol4	35.98	12.2549	0.340603	0.0467861	retrovirus-related pol polyprotein from transposon 412 includes:
g24658	polr	4.13987	0.124299	0.0300249	0.00455661	retrovirus-related pol polyprotein from type-2 retrotransposable element r2dm
g25009	polr	3.14539	0	0	0.0238102	retrovirus-related pol polyprotein from type-2 retrotransposable element r2dm
g396	pon2	61.5397	168.924	2.74496	0.0220641	serum paraoxonase arylesterase 2 short=pon 2
g20225	pop7	218.725	71.0378	0.324782	0.0424821	ribonuclease p protein subunit p20 short=r protein p20
g8473	pored	147.331	39.8656	0.270586	0.027099	probable polyprenol reductase
g38299	pp1b	13.9441	134.694	9.65956	0.000390053	serine threonine-protein phosphatase pp1-beta catalytic subunit short=pp-1b
g45245	pp1b	4.37632	26.9509	6.15835	0.0136142	serine threonine-protein phosphatase pp1-beta catalytic subunit short=pp-1b
g29576	pp1b	6.44707	21.4368	3.32505	0.0413552	serine threonine-protein phosphatase pp1-beta catalytic subunit short=pp-1b
g41602	pp2aa	24.8578	161.652	6.50305	0.0019862	serine threonine-protein phosphatase 2a catalytic subunit alpha isoform short=pp2a-alpha
g43801	pp2ba	7.85322	0.362316	0.0461359	0.001151	serine threonine-protein phosphatase 2b catalytic subunit alpha isoform
g19006	pp2bc	6.61577	28.9232	4.37185	0.0461913	serine threonine-protein phosphatase 2b catalytic subunit gamma isoform
g32466	pp4c1	2.65146	14.9886	5.65296	0.0373019	serine threonine-protein phosphatase 4 catalytic subunit 1 short=pp4c-1
g3584	pp4r1	909.864	270.416	0.297205	0.0222287	serine threonine-protein phosphatase 4 regulatory subunit 1
g44714	pp4r3	5.25624	39.3593	7.48812	0.00530668	serine threonine-protein phosphatase 4 regulatory subunit 3
g39970	pp4r3	53.1341	247.364	4.65547	0.024942	serine threonine-protein phosphatase 4 regulatory subunit 3
g34809	pp4r3	21.1013	90.5516	4.29129	0.0307029	serine threonine-protein phosphatase 4 regulatory subunit 3
g40721	pp4r3	3.87759	15.8779	4.09479	0.0389923	serine threonine-protein phosphatase 4 regulatory subunit 3
g9	pparg	141.098	414.777	2.93963	0.0431684	peroxisome proliferator-activated receptor gamma short=ppar-gamma
g8589	ppce	39.5752	4.153	0.104939	8.48511e-05	prolyl endopeptidase short=pe
g38501	ppce	0	3.73672	Inf	0.0135464	prolyl endopeptidase short=pe
g18832	ppcel	12.9462	56.7064	4.38015	0.0309325	prolyl endopeptidase-like
g29821	ppil2	6.90565	43.1734	6.2519	0.00584268	peptidyl-prolyl cis-trans isomerase-like 2 short=ppiase
g39622	ppil2	9.1802	39.5188	4.30479	0.0405263	peptidyl-prolyl cis-trans isomerase-like 2 short=ppiase
g37739	ppm1b	46.7122	6.35336	0.136011	0.000977406	protein phosphatase 1b
g39528	ppm1b	55.6033	8.97551	0.16142	0.00250579	protein phosphatase 1b
g30586	ppm1b	4.97789	27.2115	5.46647	0.0124866	protein phosphatase 1b
g9511	ppm1k	225.2	83.4707	0.370651	0.038895	protein phosphatase mitochondrial
g4672	ppn1	14.995	1.40341	0.0935918	0.0126292	papilin
g30370	ppt2	253.61	991.755	3.91056	0.0188411	lysosomal thioesterase ppt2 short=ppt-2 flags: precursor
g18371	ppt2a	124.069	416.195	3.35454	0.0406347	lysosomal thioesterase ppt2-a short=ppt-2-a flags: precursor
g311	pr285	3715.32	536.291	0.144346	0.000344166	peroxisomal proliferator-activated receptor a-interacting complex 285 kda protein
g310	pr285	1912.02	444.334	0.23239	0.00170139	peroxisomal proliferator-activated receptor a-interacting complex 285 kda protein
g309	pr285	1765.31	212.962	0.120637	0.00217262	peroxisomal proliferator-activated receptor a-interacting complex 285 kda protein
g43236	pr3cb	15.3613	0.111855	0.00728159	7.07181e-07	protein phosphatase 1 regulatory subunit 3c-b
g16802	prax	29.5117	1.90573	0.0645753	0.00989254	periaxin
g28742	prd10	8.17165	2.33836	0.286156	0.0440462	pr domain zinc finger protein 10
g8211	prox1	4.02292	13.5523	3.36878	0.0425436	prospero homeobox protein 1
g33768	prp2	3.98463	25.7498	6.46228	0.00781458	repetitive proline-rich cell wall protein 2 flags: precursor
g33744	prp4b	3.18153	16.7311	5.25883	0.0160901	serine threonine-protein kinase prp4 homolog
g35054	prp4b	3.87992	23.0174	5.93246	0.0229899	serine threonine-protein kinase prp4 homolog
g33257	prp8	11.2448	117.648	10.4624	0.000456698	pre-mrna-processing-splicing factor 8
g34507	prp8	10.982	56.9077	5.18191	0.0190306	pre-mrna-processing-splicing factor 8
g29358	prp8	14.4688	70.8695	4.89808	0.0237847	pre-mrna-processing-splicing factor 8
g37996	prp8	8.89715	41.7013	4.68704	0.0309392	pre-mrna-processing-splicing factor 8
g30887	prp8	18.7943	80.8789	4.30337	0.0391926	pre-mrna-processing-splicing factor 8
g30595	prr5l	60.9052	17.4981	0.2873	0.0121722	proline-rich protein 5-like
g37002	prs23	41.8891	3.75035	0.0895306	0.00148214	serine protease 23 flags: precursor
g40504	prs23	47.887	9.07333	0.189474	0.00390983	serine protease 23 flags: precursor
g676	prs35	24.2749	155.115	6.38994	0.0127334	inactive serine protease 35 flags: precursor
g38254	prs35	115.126	485.557	4.21762	0.0163109	inactive serine protease 35 flags: precursor
g34514	prs6b	60.9362	17.8869	0.293535	0.0212086	26s protease regulatory subunit 6b
g19834	prun2	5.64381	1.30805	0.231768	0.0326889	protein prune homolog 2
g7594	prva	3.31558	0	0	0.0329269	parvalbumin alpha
g38293	psmd1	14.8209	94.1898	6.3552	0.00362965	26s proteasome non-atpase regulatory subunit 1
g38803	psmd1	24.3777	97.229	3.98844	0.0357633	26s proteasome non-atpase regulatory subunit 1
g40574	psmd3	9.3239	30.1811	3.23696	0.047277	26s proteasome non-atpase regulatory subunit 3
g41694	psn1	9.41112	1.27292	0.135257	0.0050136	presenilin-1 short=ps-1 short=zf-ps1
g31778	ptbp1	9.63255	46.0379	4.77941	0.0279053	polypyrimidine tract-binding protein 1 short=ptb
g9886	pthd3	519.166	92.0416	0.177288	0.00233364	patched domain-containing protein 3
g45899	ptn11	1.68176	0	0	0.0241137	tyrosine-protein phosphatase non-receptor type 11
g26278	ptn11	79.9465	30.6857	0.383828	0.0317479	tyrosine-protein phosphatase non-receptor type 11
g37138	ptn9	9.27195	59.7812	6.44753	0.00760426	tyrosine-protein phosphatase non-receptor type 9
g23317	ptpre	72.1979	239.103	3.31177	0.0464441	receptor-type tyrosine-protein phosphatase epsilon short=protein-tyrosine phosphatase epsilon short=r-ptp-epsilon flags: precursor
g32276	ptprf	7.74414	1.3204	0.170503	0.0259468	receptor-type tyrosine-protein phosphatase f flags: precursor
g28847	ptprf	24.1393	96.5625	4.00022	0.049353	receptor-type tyrosine-protein phosphatase f flags: precursor
g10921	ptprm	44.0395	219.006	4.97293	0.0150536	receptor-type tyrosine-protein phosphatase mu short=protein-tyrosine phosphatase mu short=r-ptp-mu flags: precursor
g28378	ptprr	16.7639	77.9987	4.65277	0.0226334	receptor-type tyrosine-protein phosphatase r short=r-ptp-r
g20576	ptpru	0	2.78353	Inf	0.0332405	receptor-type tyrosine-protein phosphatase u short=r-ptp-u
g45140	pur9	13.743	77.4305	5.63418	0.00384855	bifunctional purine biosynthesis protein purh includes:
g18224	pus10	237.809	57.0347	0.239834	0.0224297	trna pseudouridine synthase pus10
g44781	pus7l	11.9013	1.32072	0.110972	0.013935	pseudouridylate synthase 7 homolog-like protein
g44566	pwp2	7.27765	0.58857	0.0808736	0.00410102	periodic tryptophan protein 2 homolog
g35661	pwp2b	4.96905	0.644185	0.12964	0.00820551	pwwp domain-containing protein 2b
g13514	pxn1	1.5441	0	0	0.034943	pentraxin fusion protein flags: precursor
g37963	pygl	3.15209	32.8983	10.437	0.000972501	glycogen liver form
g20661	pygl	114.532	395.531	3.45347	0.0401845	glycogen liver form
g45858	pygm	4.03887	56.1298	13.8974	0.000242849	glycogen muscle form
g34948	pyr1	5.12299	38.002	7.41792	0.0048172	cad protein includes:
g41507	pyr1	2.93042	15.9063	5.42797	0.0441638	cad protein includes:
g11791	qser1	61.9595	277.794	4.48348	0.0253203	glutamine and serine-rich protein 1
g31370	qsox1	19.5422	6.89855	0.353009	0.0469895	sulfhydryl oxidase 1
g14208	r1441	72.64	195.166	2.68676	0.0440792	probable e3 ubiquitin-protein ligase rnf144a-a
g11352	r51a1	41.5124	9.41858	0.226886	0.0433513	rad51-associated protein 1
g7035	ra54b	14.3333	3.33432	0.232628	0.0153242	dna repair and recombination protein rad54b
g37522	rab3c	0.340471	9.04607	26.5693	0.00256644	ras-related protein rab-3c
g25132	rab3c	67.246	22.1404	0.329245	0.012394	ras-related protein rab-3c
g7352	rab6b	12.0394	0.494358	0.0410617	0.000164827	ras-related protein rab-6b
g35600	rab9a	39.3521	5.51077	0.140038	0.00274397	ras-related protein rab-9a
g39140	rabx5	13.7442	64.9937	4.72883	0.0198566	rab5 gdp gtp exchange factor
g15459	rad	16.1511	73.315	4.53932	0.0070898	gtp-binding protein rad
g25824	radi	183.26	1082.34	5.90603	0.0058801	radixin
g43425	raf1	2.38714	18.0429	7.55838	0.0127156	raf proto-oncogene serine threonine-protein kinase
g15549	raph1	0.589598	7.18291	12.1827	0.0181022	ras-associated and pleckstrin homology domains-containing protein 1 short=raph1
g36804	raph1	7.65152	42.3749	5.5381	0.0187669	ras-associated and pleckstrin homology domains-containing protein 1 short=raph1
g41616	ras	1.99349	43.0241	21.5823	3.83252e-05	ras-like protein
g27867	rasf2	138.72	34.2197	0.246681	0.0200988	ras association domain-containing protein 2
g18921	rasf4	55.3476	5.24827	0.0948237	0.0057103	ras association domain-containing protein 4
g39831	rasf8	20.2918	3.3819	0.166664	0.00555941	ras association domain-containing protein 8
g20334	rash	493.555	210.963	0.427435	0.0492987	gtpase hras
g28707	rask	2.90991	26.1073	8.97187	0.00294436	gtpase kras
g22727	rb	56.278	9.34274	0.16601	0.024153	retinoblastoma-associated protein
g10507	rb11a	13.5859	51.2926	3.77543	0.0217347	ras-related protein rab-11a
g25367	rb11b	9.20896	58.8202	6.38727	0.0056874	ras-related protein rab-11b
g10614	rb39b	21.9342	154.156	7.02812	0.000158413	ras-related protein rab-39b
g32150	rb3gp	4.6799	25.0291	5.34822	0.0226221	rab3 gtpase-activating protein catalytic subunit
g31112	rb6i2	1.09216	11.1984	10.2535	0.0116548	elks rab6-interacting cast family member 1 short=erc-1
g45551	rbbp5	0.481964	12.8079	26.5743	0.00041109	retinoblastoma-binding protein 5 short=rbbp-5
g29702	rbg1l	4.87073	24.4696	5.02381	0.0304758	rab gtpase-activating protein 1-like
g35411	rbm10	12.5894	75.9771	6.03502	0.00818845	rna-binding protein 10
g24746	rbm14	24.5554	5.11166	0.208168	0.00226066	rna-binding protein 14
g39725	rbm15	6.5034	0.560591	0.0861996	0.00544695	rna-binding protein 15
g8647	rbm39	525.788	145.853	0.277398	0.00372835	rna-binding protein 39
g39844	rbm39	16.8616	89.9569	5.33503	0.0142542	rna-binding protein 39
g44761	rbm39	13.6372	4.21212	0.308871	0.0180035	rna-binding protein 39
g36801	rbm45	14.7976	3.772	0.254907	0.0249737	rna-binding protein 45
g32784	rbm45	24.5592	8.96806	0.365162	0.0335069	rna-binding protein 45
g61	rbm5	79.376	343.735	4.33046	0.0193315	rna-binding protein 5
g12364	rbp	200.692	34.2888	0.170853	0.00146896	riboflavin-binding protein short=rbp contains:
g6388	rc3h2	21.3082	71.392	3.35045	0.0480102	ring finger and ccch-type zinc finger domain-containing protein 2
g43524	rcbt2	5.52947	1.22619	0.221754	0.0363962	rcc1 and btb domain-containing protein 2
g43898	rcor1	17.5759	57.1497	3.2516	0.0366054	rest corepressor 1
g6736	rd3	51.1679	6.64543	0.129875	0.0404406	protein rd3
g20651	rdh12	165.376	50.7742	0.307023	0.0380731	retinol dehydrogenase 12
g1657	rds2	0.240982	11.3976	47.2963	0.000255733	photoreceptor outer segment membrane glycoprotein 2
g27811	reck	1.86828	10.7937	5.77735	0.047641	reversion-inducing cysteine-rich protein with kazal motifs short=hreck
g27602	red1	2.0918	11.2088	5.35845	0.0418601	double-stranded rna-specific editase 1
g34047	rere	14.0088	2.5094	0.17913	0.002838	arginine-glutamic acid dipeptide repeats protein
g39473	rere	12.2139	3.51921	0.288132	0.0235565	arginine-glutamic acid dipeptide repeats protein
g15816	rergl	104.253	19.9255	0.191127	0.000752882	ras-related and estrogen-regulated growth inhibitor-like protein
g35332	rergl	3.97906	0	0	0.00732373	ras-related and estrogen-regulated growth inhibitor-like protein
g21210	ret7	20.581	0	0	0.0215312	retinoid-binding protein 7
g39452	rf12b	5.82524	1.17997	0.202561	0.0188479	e3 ubiquitin-protein ligase rnf12-b
g22192	rfesd	2.14694	11.6873	5.44368	0.0402847	rieske domain-containing protein
g3006	rfip3	90.1284	35.7038	0.396144	0.0483923	rab11 family-interacting protein 3 short=fip3-rab11 short=rab11-fip3
g9836	rfx6	0.535142	10.5566	19.7267	0.0497678	dna-binding protein rfx6
g5576	rg1ba	13.7976	66.7887	4.8406	0.0164706	ras-gef domain-containing family member 1b-a
g24802	rgf1c	111.916	558.398	4.98942	0.0129896	ras-gef domain-containing family member 1c
g31439	rgpa1	12.9937	55.2303	4.25053	0.0300725	ral gtpase-activating protein subunit alpha-1
g38035	rgrf2	0	2.47833	Inf	0.0485197	ras-specific guanine nucleotide-releasing factor 2 short=ras-grf2
g16506	rgs22	0	2.61534	Inf	0.0417817	regulator of g-protein signaling 22 short=rgs22
g21452	rhes	10.8102	0.361093	0.0334029	0.0318595	gtp-binding protein rhes
g30855	rhg21	3.56015	25.0098	7.02493	0.00819946	rho gtpase-activating protein 21
g45072	rhg24	42.0464	10.5193	0.250183	0.00765604	rho gtpase-activating protein 24
g34626	rhg24	7.33058	31.688	4.32271	0.0432733	rho gtpase-activating protein 24
g37401	rhg32	16.2147	2.70094	0.166574	0.00540509	rho gtpase-activating protein 32
g7718	rhou	3111.85	1019.81	0.32772	0.0284488	rho-related gtp-binding protein
g40925	ric8a	0.83058	6.80901	8.1979	0.0366974	synembryn-a
g24791	rir1	37.1436	154.788	4.16729	0.029133	ribonucleoside-diphosphate reductase large subunit
g29463	risc	85.414	292.305	3.42222	0.0412933	retinoid-inducible serine carboxypeptidase
g19996	rl19	564.903	11.1719	0.0197767	0.0356344	60s ribosomal protein l19
g8808	rl3	83.9079	2.1033	0.0250667	0.00181632	60s ribosomal protein l3
g6214	rl4	92.0783	291.864	3.16974	0.0325801	60s ribosomal protein l4
g33928	rlf	2.59436	0.111855	0.0431146	0.0154364	zinc finger protein rlf
g40425	rlf	1.87024	0	0	0.0216462	zinc finger protein rlf
g36554	rlim	13.7675	98.3821	7.14596	0.0018559	e3 ubiquitin-protein ligase rlim
g11637	rm14	740.443	136.852	0.184824	0.00179725	39s ribosomal protein mitochondrial short=l14mt short=mrp-l14 flags: precursor
g10150	rm43	295.414	65.5849	0.222011	0.0223968	39s ribosomal protein mitochondrial short=l43mt short=mrp-l43
g40568	rmp	5.90178	0.372898	0.0631839	0.00203848	unconventional prefoldin rpb5 interactor
g28048	rn121	22.378	5.44031	0.243109	0.0164139	ring finger protein 121
g6041	rn152	77.6405	11.5517	0.148784	0.000574215	ring finger protein 152
g38623	rn19a	11.5831	2.25041	0.194284	0.0202785	e3 ubiquitin-protein ligase rnf19a
g37340	rn19a	5.39773	1.44739	0.268147	0.0494018	e3 ubiquitin-protein ligase rnf19a
g28087	rn213	164.175	16.2398	0.0989175	7.52067e-05	ring finger protein 213
g28497	rn213	35.3852	2.08053	0.0587966	0.000828948	ring finger protein 213
g41157	rn213	40.6624	5.7458	0.141305	0.00104791	ring finger protein 213
g29661	rn213	18.1057	2.73564	0.151093	0.00154039	ring finger protein 213
g25209	rn213	709.265	163.033	0.229862	0.0023049	ring finger protein 213
g12583	rn213	1264.07	308.968	0.244424	0.00286008	ring finger protein 213
g25754	rn213	648.211	140.569	0.216857	0.00604843	ring finger protein 213
g41875	rn213	47.3967	11.8468	0.249949	0.0209584	ring finger protein 213
g9790	rnd1	20.9528	68.3439	3.26181	0.0424509	rho-related gtp-binding protein rho6
g39781	rnf11	7.40701	37.9714	5.12641	0.0183249	ring finger protein 11
g37367	rnf13	4.79019	18.3647	3.8338	0.0432318	e3 ubiquitin-protein ligase rnf13
g10842	rnf17	1.63937	0	0	0.0450735	ring finger protein 17
g45909	rnf41	24.4635	9.06056	0.370371	0.0323014	e3 ubiquitin-protein ligase nrdp1
g35706	rnpl1	3.3343	18.1001	5.42845	0.0121946	arginyl aminopeptidase-like 1 short=rnpep-like 1
g36283	rnz1	6.25314	0.710067	0.113554	0.0117157	zinc phosphodiesterase elac protein 1
g9898	ro31	52.2623	282.5	5.40542	0.0115604	heterogeneous nuclear ribonucleoprotein a3 homolog 1
g43095	rock2	24.8256	135.845	5.47197	0.00994383	rho-associated protein kinase 2
g20497	rock2	4.80685	22.838	4.75114	0.048348	rho-associated protein kinase 2
g6834	ron	146.934	572.808	3.89841	0.0366061	macrophage-stimulating protein receptor short=msp receptor
g35265	rpa2	21.2337	3.60437	0.169748	0.00582708	dna-directed rna polymerase i subunit rpa2 short=rna polymerase i subunit 2
g44983	rpa49	9.64463	0.572395	0.0593486	0.000921385	dna-directed rna polymerase i subunit rpa49 short=rna polymerase i subunit a49
g36802	rpap1	0.178381	15.9511	89.4216	3.77792e-05	rna polymerase ii-associated protein 1
g38101	rpap1	3.0514	0.124299	0.0407351	0.0103329	rna polymerase ii-associated protein 1
g42150	rpap2	14.3157	2.30348	0.160905	0.00752742	rna polymerase ii subunit b1 ctd phosphatase rpap2
g37345	rpb2	24.7149	4.88597	0.197693	0.0162291	dna-directed rna polymerase ii subunit rpb2
g34995	rpgf2	7.1991	1.70588	0.236958	0.0224171	rap guanine nucleotide exchange factor 2
g16336	rpgp1	0.438787	13.7809	31.4068	0.00522727	rap1 gtpase-activating protein 1 short=rap1gap short=rap1gap1
g29617	rpom	1.61798	0	0	0.0334526	dna-directed rna mitochondrial short= flags: precursor
g38917	rpom	4.13917	0.710706	0.171703	0.0481808	dna-directed rna mitochondrial short= flags: precursor
g45452	rreb1	10.3607	1.84636	0.178208	0.00693973	ras-responsive element-binding protein 1 short=rreb-1
g5720	rreb1	929.903	195.411	0.210141	0.00784453	ras-responsive element-binding protein 1 short=rreb-1
g31619	rrp44	0.875613	22.0362	25.1666	0.000184491	exosome complex exonuclease rrp44
g23744	rs19	5432.29	131.382	0.0241854	0.0204973	40s ribosomal protein s19
g19340	rs27	20959.6	3374.39	0.160994	0.0031157	40s ribosomal protein s27
g39639	rs27a	3547.72	9653.99	2.72118	0.0191261	ubiquitin-40s ribosomal protein s27a contains:
g17524	rsad2	3168.86	213.074	0.06724	0.00168834	radical s-adenosyl methionine domain-containing protein 2
g36703	rsrc2	29.4585	10.6756	0.362396	0.0381949	arginine serine-rich coiled-coil protein 2
g32981	rsu1	9.80813	124.2	12.663	5.54342e-05	ras suppressor protein 1 short=rsu-1
g25311	rsu1	75.422	238.947	3.16813	0.0444423	ras suppressor protein 1 short=rsu-1
g40303	rt12	64.5232	15.8217	0.245209	0.0259428	28s ribosomal protein mitochondrial short=mrp-s12 short=s12mt
g2912	rt27	136.365	44.2057	0.324173	0.0487032	28s ribosomal protein mitochondrial short=mrp-s27 short=s27mt
g15702	rt34	373.172	46.6775	0.125083	0.00413579	28s ribosomal protein mitochondrial short=mrp-s34 short=s34mt
g40540	rtf1	9.0058	1.62181	0.180086	0.0132416	rna polymerase-associated protein rtf1 homolog
g42346	rtf1	2.61183	17.1869	6.58041	0.019288	rna polymerase-associated protein rtf1 homolog
g16982	rtf21	3.42053	0	0	0.000955756	retrotransposable element tf2 155 kda protein type 1
g12979	rtf21	10.4362	1.42914	0.13694	0.00194039	retrotransposable element tf2 155 kda protein type 1
g15609	rtl1	15.4582	0.734236	0.0474983	6.87868e-05	retrotransposon-like protein 1
g33485	rtn3	20.6228	81.5269	3.95324	0.0421153	reticulon-3
g35473	rufy3	0.348616	4.44827	12.7598	0.0495448	protein rufy3
g44897	rund1	6.79731	0.44742	0.0658231	0.00426409	run domain-containing protein 1
g16666	rxrba	9.93288	3.55647	0.35805	0.0454908	retinoic acid receptor rxr-beta-a
g31146	rxrg	9.35351	49.444	5.28614	0.0153518	retinoic acid receptor rxr-gamma
g21922	s12a5	4.02141	0.236794	0.0588832	0.00370461	solute carrier family 12 member 5
g8667	s12a5	0.178381	6.49162	36.392	0.0049569	solute carrier family 12 member 5
g24025	s13a2	0.170236	3.99605	23.4736	0.0334333	solute carrier family 13 member 2
g29316	s20a2	4.14278	20.3739	4.91793	0.0427247	sodium-dependent phosphate transporter 2
g7746	s22a5	1.59728	19.4761	12.1933	0.00253388	solute carrier family 22 member 5
g11386	s22a5	23.0227	96.0734	4.17298	0.0264391	solute carrier family 22 member 5
g6354	s2543	280.282	66.9561	0.238888	0.0160401	solute carrier family 25 member 43
g8754	s2610	5.1692	140.994	27.2758	2.74664e-06	solute carrier family 26 member 10
g2396	s27a2	331.235	1196.84	3.61327	0.0374497	very long-chain acyl- synthetase short=vlacs short=vlcs
g40647	s29a1	9.08997	50.3171	5.53545	0.0111484	equilibrative nucleoside transporter 1
g10357	s35a3	345.789	91.6911	0.265165	0.0164556	udp-n-acetylglucosamine transporter
g39815	s35a4	5.00546	0.236154	0.0471793	0.00247714	probable udp-sugar transporter protein slc35a4
g445	s36a4	5.20015	19.7879	3.80525	0.0339793	proton-coupled amino acid transporter 4 short=proton amino acid transporter 4
g13239	s39a4	765.219	3226.94	4.21701	0.0204479	zinc transporter zip4
g10524	s39a5	31.4422	5.12719	0.163067	0.00103501	zinc transporter zip5
g40502	s39aa	0.751689	7.47833	9.9487	0.0235902	zinc transporter zip10
g45389	s45a3	9.2801	2.87038	0.309305	0.0407366	solute carrier family 45 member 3
g39075	s45a4	4.57913	0.691065	0.150916	0.0335105	solute carrier family 45 member 4
g42262	s4a4	0	152.87	Inf	4.97372e-13	electrogenic sodium bicarbonate cotransporter 1 short=sodium bicarbonate cotransporter
g44794	s5a2	6.25017	0.10504	0.0168059	0.0370042	3-oxo-5-alpha-steroid 4-dehydrogenase 2
g14829	s6a12	29.4606	99.2928	3.37035	0.0487034	sodium- and chloride-dependent betaine transporter
g36522	sacs	8937.06	325.977	0.0364747	4.01446e-06	sacsin
g28232	sacs	4483.26	812.776	0.181291	0.00510217	sacsin
g41598	sacs	4923.76	590.77	0.119984	0.00770611	sacsin
g24904	sam9l	1666.37	278.613	0.167197	0.000489811	sterile alpha motif domain-containing protein 9-like short=sam domain-containing protein 9-like
g22284	sam9l	1.6899	0	0	0.0239943	sterile alpha motif domain-containing protein 9-like short=sam domain-containing protein 9-like
g13114	samd1	4.21725	21.1485	5.01475	0.0487063	atherin
g13694	sap	425.234	118.899	0.279608	0.0490661	proactivator polypeptide contains:
g31932	sap3b	5.49604	26.5939	4.83873	0.0335078	serine threonine-protein phosphatase 6 regulatory subunit 3-b
g42410	sav1	4.7944	26.6002	5.54819	0.0213193	protein salvador homolog 1
g21499	sbno2	5.8691	32.161	5.47972	0.0177479	protein strawberry notch homolog 2
g37189	sc24d	0.617167	5.15198	8.34778	0.0488134	protein transport protein sec24d
g24578	sc65	12.1476	49.1151	4.04321	0.037524	synaptonemal complex protein sc65
g14905	sc6a5	1.55656	11.1644	7.17253	0.0338637	sodium- and chloride-dependent glycine transporter 2 short= -2 short= 2
g20433	scar5	671.452	163.498	0.2435	0.0377235	scavenger receptor class a member 5
g10799	scg2	25.0646	4.41922	0.176313	0.00175648	secretogranin-2
g26167	scrib	0.340471	5.67042	16.6546	0.0209167	protein scribble homolog short=scribble short=hscrib
g5094	scub3	2.7439	16.9346	6.17175	0.0261931	signal cub and egf-like domain-containing protein 3 flags: precursor
g28181	scub3	0.340471	4.7988	14.0946	0.0380911	signal cub and egf-like domain-containing protein 3 flags: precursor
g31707	sdk1	5.32768	38.3813	7.20412	0.00390646	protein sidekick-1 flags: precursor
g5216	selk	3539.67	287.75	0.0812928	0.0421807	selenoprotein k short=
g20108	sem3f	84.6232	331.065	3.91223	0.043082	semaphorin-3f
g31015	sem4e	6.0817	44.5969	7.33297	0.00717552	semaphorin-4e
g199	sem5a	1.02956	20.4622	19.8747	0.0227119	semaphorin-5a
g24272	sen54	3.10076	0.494751	0.159558	0.0471539	trna-splicing endonuclease subunit sen54
g11678	sep15	2502.42	395.51	0.158051	0.0117076	15 kda selenoprotein flags: precursor
g31898	sep8a	8.08682	48.8946	6.04621	0.00390953	septin-8-a
g31603	sep8a	20.9056	88.7252	4.24408	0.0157392	septin-8-a
g45939	sept2	2.79021	19.9487	7.14952	0.0154838	septin-2
g10977	sept3	34.5875	4.29084	0.124057	0.0109077	neuronal-specific septin-3
g41015	sept7	12.5444	47.2607	3.76746	0.00980881	septin-7
g45558	sept9	5.77206	25.5635	4.42883	0.0440943	septin-9
g41274	serc3	28.1045	222.295	7.90958	0.000793768	serine incorporator 3
g8694	serph	240.072	1030.91	4.29417	0.0081305	serpin h1
g38581	sf3b1	4.58039	462.179	100.904	2.63509e-10	splicing factor 3b subunit 1
g41720	sf3b1	18.5797	74.1771	3.99236	0.0451079	splicing factor 3b subunit 1
g8743	sf3b2	210.88	62.1785	0.294852	0.0215978	splicing factor 3b subunit 2
g14420	sfi1	162.374	42.5142	0.26183	0.02562	protein sfi1 homolog short=hsfi1
g23527	sgce	0.260406	4.39857	16.8912	0.0235069	epsilon-sarcoglycan short=epsilon-sg
g27848	sgk1	77.9311	687.615	8.82337	0.000436167	serine threonine-protein kinase sgk1
g43179	sgk1	178.227	904.699	5.07611	0.00552632	serine threonine-protein kinase sgk1
g38140	sgk1	178.403	747.132	4.1879	0.0158362	serine threonine-protein kinase sgk1
g43259	sgk3	23.8643	97.9375	4.10393	0.00717163	serine threonine-protein kinase sgk3
g27665	sgsm2	7.57844	2.20835	0.291399	0.0440943	small g protein signaling modulator 2
g31647	sgsm3	8.69875	2.17338	0.24985	0.0197292	small g protein signaling modulator 3 homolog
g23257	sh24a	0.170236	8.5614	50.2915	0.00116305	sh2 domain-containing protein 4a
g26186	sh3l3	16.1562	2.62417	0.162425	0.0279789	sh3 domain-binding glutamic acid-rich-like protein 3
g14698	sh3r1	24.1575	137.854	5.70646	0.0116323	e3 ubiquitin-protein ligase sh3rf1
g35676	shan3	7.21674	1.0155	0.140715	0.00563174	sh3 and multiple ankyrin repeat domains protein 3 short=shank3
g27280	shan3	2.26193	14.1562	6.25844	0.0393681	sh3 and multiple ankyrin repeat domains protein 3 short=shank3
g14745	shf	2.56319	12.0253	4.69154	0.0257827	sh2 domain-containing adapter protein f
g23220	shsa4	1.38632	10.4418	7.532	0.0306419	protein shisa-4
g33379	si1l1	5.30137	0.834329	0.15738	0.0124637	signal-induced proliferation-associated 1-like protein 1 short=sipa1-like protein 1
g1701	si1l1	19.9369	93.8096	4.70534	0.0175245	signal-induced proliferation-associated 1-like protein 1 short=sipa1-like protein 1
g41666	si1l1	9.13174	1.47601	0.161635	0.0452872	signal-induced proliferation-associated 1-like protein 1 short=sipa1-like protein 1
g38172	si1l2	8.74624	1.04544	0.11953	0.00688547	signal-induced proliferation-associated 1-like protein 2 short=sipa1-like protein 2
g29832	siae	75.2352	15.3191	0.203616	0.00311317	sialate o-acetylesterase
g44887	siah1	4.94216	0.691065	0.139831	0.0125	e3 ubiquitin-protein ligase siah1
g37462	sik3	26.5487	5.12732	0.193128	0.00476345	serine threonine-protein kinase sik3 homolog
g26553	sik3	91.9366	400.462	4.35585	0.02771	serine threonine-protein kinase sik3 homolog
g38507	sike1	5.40854	25.6763	4.74737	0.0224279	suppressor of ikbke 1
g45540	sim1	84.0716	16.5423	0.196764	0.000916783	single-minded homolog 1 short=msim1
g2147	sim2	0.600878	26.5793	44.2341	0.0279752	single-minded homolog 2
g2148	sim2	10.1905	139.428	13.6821	0.0356411	single-minded homolog 2
g33023	sin3b	7.16612	1.23113	0.171799	0.00890077	paired amphipathic helix protein sin3b
g44354	sirt3	1.38399	5.82056	4.20563	0.0289878	nad-dependent deacetylase sirtuin- mitochondrial short=hsirt3
g40246	sirt5	7.49138	0.246153	0.0328582	0.00888058	nad-dependent deacetylase sirtuin-5
g34850	skiv2	18.3585	1.12854	0.061472	0.0101533	helicase ski2w
g37916	skt	348.402	33.6102	0.0964695	0.0103527	sickle tail protein
g36778	skt	353.184	79.2113	0.224278	0.0355382	sickle tail protein homolog
g27817	slip	27.1711	0	0	0.0250076	gtpase slip-gc
g27615	slip	17.0956	4.14632	0.242537	0.0488701	gtpase slip-gc
g10019	slit3	22.7178	1.07363	0.0472591	0.000145002	slit homolog 3 protein short=slit-3
g25626	slk	1.13288	16.0515	14.1687	0.00199096	ste20-like serine threonine-protein kinase short=ste20-like kinase
g37040	slmap	22.3897	77.5125	3.46197	0.0470587	sarcolemmal membrane-associated protein short=sarcolemmal-associated protein
g32745	smad2	23.074	123.824	5.3664	0.00943647	mothers against decapentaplegic homolog 2 short=mad homolog 2 short=mothers against dpp homolog 2
g43866	smad3	2.57366	0.31512	0.12244	0.0419137	mothers against decapentaplegic homolog 3 short=mad homolog 3 short=mad3 short=mothers against dpp homolog 3 short=hmad-3
g36912	smad5	3.5691	17.2699	4.83873	0.0148374	mothers against decapentaplegic homolog 5 short=mad homolog 5 short=mothers against dpp homolog 5
g34268	smbp2	1.37515	10.4096	7.56981	0.0143548	dna-binding protein smubp-2
g37719	smc3	9.41564	55.6851	5.91411	0.00466926	structural maintenance of chromosomes protein 3 short=smc protein 3 short=smc-3
g31167	smc3	17.7716	114.113	6.42107	0.00574799	structural maintenance of chromosomes protein 3 short=smc protein 3 short=smc-3
g44759	smc3	9.54304	46.1064	4.83141	0.0296375	structural maintenance of chromosomes protein 3 short=smc protein 3 short=smc-3
g39352	smc7l	9.13964	0.457455	0.0500518	0.000307157	smith-magenis syndrome chromosomal region candidate gene 7
g44261	smca1	20.2539	80.3799	3.96861	0.038895	probable global transcription activator snf2l1
g39860	smca4	32.3943	140.744	4.3447	0.0385453	transcription activator brg1
g32897	smca5	8.84742	40.0928	4.53158	0.0200713	swi snf-related matrix-associated actin-dependent regulator of chromatin subfamily a member 5 short=swi snf-related matrix-associated actin-dependent regulator of chromatin a5
g33704	smca5	5.2364	25.3425	4.83967	0.0292845	swi snf-related matrix-associated actin-dependent regulator of chromatin subfamily a member 5
g37017	smce1	20.5527	6.8595	0.333752	0.0300013	swi snf-related matrix-associated actin-dependent regulator of chromatin subfamily e member 1
g35992	smg1	6.79929	0.507441	0.0746315	0.00168169	serine threonine-protein kinase smg1 short=smg-1
g43891	smg1	3.77552	0.47481	0.12576	0.0232341	serine threonine-protein kinase smg1 short=smg-1
g33968	sms1	10.62	0.339289	0.0319482	4.25403e-05	phosphatidylcholine:ceramide cholinephosphotransferase 1
g4180	sms2	5.34058	0	0	0.000684984	phosphatidylcholine:ceramide cholinephosphotransferase 2
g39163	snd1	49.617	12.6806	0.25557	0.026955	staphylococcal nuclease domain-containing protein 1
g36444	snp47	2.99812	20.991	7.00137	0.0105644	synaptosomal-associated protein 47 short=snap-47
g45103	snp47	3.38795	0.551274	0.162716	0.0360603	synaptosomal-associated protein 47 short=snap-47
g38931	snrk	2.05481	0.10504	0.051119	0.0312247	snf-related serine threonine-protein kinase
g12498	socs1	225.389	74.12	0.328853	0.0296619	suppressor of cytokine signaling 1 short=socs-1
g38680	socs5	2.35839	0.158793	0.067331	0.0211706	suppressor of cytokine signaling 5 short=socs-5
g36519	socs5	2.58622	0.228116	0.0882045	0.0313919	suppressor of cytokine signaling 5 short=socs-5
g7198	sorc1	3.49942	0.124299	0.0355199	0.00586501	vps10 domain-containing receptor 1 short=h flags: precursor
g34861	sort	3.47499	34.7684	10.0053	0.00162031	sortilin
g36809	sort1	138.771	473.485	3.41198	0.0403739	sortilin flags: precursor
g18402	sort1	856.689	2865.76	3.34515	0.0499721	sortilin flags: precursor
g24170	sox8	311.219	1605.87	5.15992	0.0108557	transcription factor sox-8
g29130	sox9	74.8227	509.971	6.81572	0.00231044	transcription factor sox-9 short=xt-sox9
g44366	sox9	24.2594	3.37571	0.139151	0.00393495	transcription factor sox-9
g30012	sp16h	17.9351	123.352	6.87771	0.00400281	fact complex subunit spt16
g33739	sp16h	4.20911	35.4294	8.41731	0.0045712	fact complex subunit spt16
g32983	sp16h	2.03491	11.8663	5.83138	0.0122111	fact complex subunit spt16
g38415	sp16h	5.23131	23.9392	4.57615	0.0462655	fact complex subunit spt16
g4149	spas2	5710.29	1674.58	0.293257	0.00644047	spermatogenesis-associated serine-rich protein 2
g42811	spat2	3.6565	0.368873	0.100881	0.0116102	spermatogenesis-associated protein 2
g17771	spd2a	41.9745	3.98944	0.0950444	0.000932739	sh3 and px domain-containing protein 2a
g34440	spd2a	8.9821	2.25224	0.250747	0.048055	sh3 and px domain-containing protein 2a
g36854	spd2a	0.178381	3.46857	19.4447	0.0491273	sh3 and px domain-containing protein 2a
g36221	spf30	6.02901	35.766	5.93231	0.00727809	survival of motor neuron-related-splicing factor 30
g5852	spg16	1.49977	6.99207	4.66209	0.0277474	sperm-associated antigen 16 protein
g31757	spg7	9.37419	66.4457	7.08816	0.00321078	paraplegin
g36487	spg7	11.3297	43.5694	3.84559	0.047211	paraplegin
g32876	spola	11.2514	32.5983	2.89726	0.0219793	speckle-type poz a
g34728	spre1	8.80884	2.33059	0.264574	0.0195106	sprouty- evh1 domain-containing protein 1 short=spred-1 short=hspred1
g37369	spre2	14.8492	3.85566	0.259654	0.0454208	sprouty- evh1 domain-containing protein 2 short=spred-2
g23691	spry4	171.677	53.0238	0.308857	0.0203755	spry domain-containing protein 4
g32650	sps1	51.1176	620.843	12.1454	6.04255e-05	water dikinase 1
g40942	spsb4	6.13346	0.360453	0.0587683	0.00365407	spry domain-containing socs box protein 4 short=ssb-4
g45461	spta2	0.356761	23.8477	66.845	9.01185e-06	spectrin alpha brain
g41794	spta2	4.58297	28.288	6.17242	0.00608687	spectrin alpha brain
g31549	spta2	58.3902	290.097	4.96825	0.0131741	spectrin alpha brain
g34530	sptb2	4.559	103.341	22.6675	8.90408e-06	spectrin beta brain 1
g37670	sptb2	14.2361	1.45865	0.102461	0.0126711	spectrin beta brain 1
g42944	sptb2	10.6359	0.987241	0.0928214	0.0150237	spectrin beta brain 1
g41670	sptb2	22.5042	4.80153	0.213361	0.0386521	spectrin beta brain 1
g13974	sptb2	2.27136	0.216895	0.0954913	0.0432241	spectrin beta brain 1
g31639	sptcs	5.65803	1.57369	0.278134	0.032952	spatacsin
g36664	sptn2	10.6435	1.14986	0.108035	0.000732488	spectrin beta brain 2
g45249	sptn2	26.4765	7.77712	0.293736	0.0416411	spectrin beta brain 2
g4489	sptn5	7.20712	38.2323	5.30479	0.0273402	spectrin beta brain 4
g37371	srbp1	47.0944	4.47113	0.0949398	0.000122931	sterol regulatory element-binding protein 1 short=srebp-1
g12484	srbs2	1.31325	6.1869	4.71115	0.023576	sorbin and sh3 domain-containing protein 2
g31701	srcap	5.73888	33.2532	5.79437	0.0169164	helicase srcap
g18572	srp68	143.771	45.4496	0.316126	0.0483413	signal recognition particle 68 kda protein short=srp68
g42181	srpk1	0.348616	8.79183	25.2192	0.00314971	serine threonine-protein kinase srpk1
g39561	srpk1	2.79217	15.3363	5.49262	0.0336149	serine threonine-protein kinase srpk1
g37637	srrm1	45.8229	301.634	6.5826	0.00322992	serine arginine repetitive matrix protein 1
g25073	srrm1	549.803	3024.61	5.50126	0.0108051	serine arginine repetitive matrix protein 1
g29301	srrt	2.42099	25.4499	10.5122	0.00171312	serrate rna effector molecule homolog
g15797	ssr2	37.7703	6.97192	0.184587	0.0015387	somatostatin receptor type 2 short=ss-2-r short=ss2-r short=ss2r
g35549	st14	21.2291	98.5433	4.64189	0.0140456	suppressor of tumorigenicity 14 protein
g28405	st1s1	17.4865	150.199	8.58943	0.000378743	cytosolic sulfotransferase 1
g40371	st1s3	12.4323	72.8135	5.85682	0.00221719	cytosolic sulfotransferase 3
g24728	st2b1	119.017	443.869	3.72945	0.0235907	sulfotransferase family cytosolic 2b member 1 short=st2b1 short=sulfotransferase 2b1
g43509	st65g	11.6638	0.445011	0.0381532	0.000475125	staga complex 65 subunit gamma
g42490	st65g	5.4611	0.792396	0.145098	0.00846394	staga complex 65 subunit gamma
g30307	st65g	1.71434	0	0	0.0236438	staga complex 65 subunit gamma
g43778	sta13	3.60322	0.528022	0.146542	0.0203771	-related lipid transfer protein 13
g12121	stalp	131.123	43.2693	0.329991	0.0484682	amsh-like protease short=amsh-lp
g9146	stat1	6395.17	1270.82	0.198715	0.00134578	signal transducer and activator of transcription 1
g6958	stat1	4136.78	566.146	0.136857	0.00243855	signal transducer and activator of transcription 1
g23915	stim1	2.53677	21.4322	8.44861	0.00556793	stromal interaction molecule 1 flags: precursor
g38350	stip1	40.1821	137.777	3.42882	0.0477268	stress-induced-phosphoprotein 1 short=sti1
g38825	stk10	3.46556	20.901	6.03106	0.0242021	serine threonine-protein kinase 10
g31814	stk10	1.9459	13.5203	6.94809	0.0246296	serine threonine-protein kinase 10
g20658	stk16	203.783	70.7297	0.347084	0.0364408	serine threonine-protein kinase 16
g44301	stk24	6.82315	53.4596	7.83504	0.00112092	serine threonine-protein kinase 24
g32868	stk24	7.08205	63.8446	9.01499	0.00159586	serine threonine-protein kinase 24
g37385	stk3	12.1778	70.4304	5.7835	0.00401409	serine threonine-protein kinase 3
g34374	stk3	12.877	50.6552	3.93377	0.0302254	serine threonine-protein kinase 3
g16175	stk35	2.22003	18.6567	8.40378	0.00848047	serine threonine-protein kinase 35
g34421	ston1	10.2568	0.815322	0.0794909	0.000428686	stonin-1
g35010	straa	1.16291	11.9293	10.2582	0.00776539	ste20-related kinase adapter protein alpha short=strad alpha
g24733	straa	3.76915	21.0346	5.58073	0.0278886	ste20-related kinase adapter protein alpha short=strad alpha
g24842	strn	10.6191	49.2895	4.64161	0.0208209	striatin
g35989	strn4	1.37818	10.9711	7.96057	0.0247568	striatin-4
g6045	stx2	45.6481	158.925	3.48153	0.0115856	syntaxin-2
g24134	stx2	3.27601	0	0	0.016754	syntaxin-2
g31017	stxa	100.002	3.27765	0.0327758	0.0402601	stonustoxin subunit alpha short=sntx subunit alpha
g32152	stxb1	25.2558	124.907	4.94567	0.00833998	syntaxin-binding protein 1
g26883	stxb5	4.69619	25.91	5.51723	0.0163543	syntaxin-binding protein 5
[truncated: 1,477 more rows]
