# Supplementary material for: Swimming under elevated hydrostatic pressure increases glycolytic activity in gas gland cells of the European eel
Source: PLoS One. 2020 Sep 30;15(9):e0239627. doi: 10.1371/journal.pone.0239627 (PMC7526912; doi:10.1371/journal.pone.0239627)
Supplement: S2 Table — (XLSX) [file pone.0239627.s002.xlsx]

## Sheet: Sheet1
ID	Name	SC relative expression value	Exercised Damaged relative expression value	foldChange	pval	Description
g34639	143ga	51.839	249.203	4.80725	0.000342844	14-3-3 protein gamma-a
g33607	1b52	260.409	27.675	0.106275	0.000346972	hla class i histocompatibility b-52 alpha chain
g27428	2a5a	28.2405	105.708	3.74316	0.0129367	serine threonine-protein phosphatase 2a 56 kda regulatory subunit alpha isoform
g40842	2aaa	36.791	242.538	6.59232	0.00147823	serine threonine-protein phosphatase 2a 65 kda regulatory subunit a alpha isoform
g8517	2aab	54.9243	186.702	3.39926	0.0499317	serine threonine-protein phosphatase 2a 65 kda regulatory subunit a beta isoform
g31133	2aab	18.6729	63.4937	3.40031	0.0472031	serine threonine-protein phosphatase 2a 65 kda regulatory subunit a beta isoform
g28083	2aab	58.4114	229.314	3.92585	0.0252593	serine threonine-protein phosphatase 2a 65 kda regulatory subunit a beta isoform
g37439	2aab	12.9317	84.0716	6.50122	0.00180047	serine threonine-protein phosphatase 2a 65 kda regulatory subunit a beta isoform
g41879	2abb	6.13288	27.9471	4.55692	0.0199596	serine threonine-protein phosphatase 2a 55 kda regulatory subunit b beta isoform
g39643	2abb	2.09377	46.0997	22.0176	4.7801e-06	serine threonine-protein phosphatase 2a 55 kda regulatory subunit b beta isoform
g40260	2abd	0	2.89858	Inf	0.0351357	serine threonine-protein phosphatase 2a 55 kda regulatory subunit b delta isoform
g38270	2abg	0	4.48542	Inf	0.00251505	serine threonine-protein phosphatase 2a 55 kda regulatory subunit b gamma isoform
g34859	3bhs1	0	3.64889	Inf	0.0272483	3 beta-hydroxysteroid dehydrogenase delta 5--
g27736	4et	13.8521	50.3431	3.63433	0.0464164	eukaryotic translation initiation factor 4e transporter short=4e-t short=eif4e transporter
g14016	5ht5a	3961.08	990.556	0.250072	0.000808778	5-hydroxytryptamine receptor 5a short=5-ht-5 short=5-ht-5a short=5-ht5a
g27246	5ntc	1293.58	571.247	0.441601	0.0240615	cytosolic purine 5 -nucleotidase
g44574	5ntc	4.08617	28.1055	6.87822	0.0047487	cytosolic purine 5 -nucleotidase
g3378	a2mg	23557.5	80466.5	3.41574	0.0396558	alpha-2-macroglobulin short=alpha-2-m flags: precursor
g14226	a33	128.205	24.957	0.194665	0.000408586	zinc-binding protein a33
g25086	a4	40.3053	190.808	4.73406	0.0105281	amyloid beta a4 protein
g39477	a4	1.53269	18.1391	11.8348	0.000919089	amyloid beta a4 protein
g5114	aaad	0.212354	3.67086	17.2865	0.0176537	arylacetamide deacetylase
g35288	aakg2	3.80635	38.2361	10.0454	0.00465476	5 -amp-activated protein kinase subunit gamma-2 short=ampk gamma2 short=ampk subunit gamma-2
g8672	aapk2	69.3103	20.3456	0.293544	0.00579182	5 -amp-activated protein kinase catalytic subunit alpha-2 short=ampk subunit alpha-2
g36089	aatm	336.005	1472.75	4.38311	0.00888247	aspartate mitochondrial short=m
g43394	aatm	227.447	1251.05	5.50039	0.00381398	aspartate mitochondrial short=m
g33060	aatm	292.882	1652.56	5.64242	0.0106668	aspartate mitochondrial short=m
g33527	aatm	178.682	1278.5	7.15517	0.000494851	aspartate mitochondrial short=m
g29709	aatm	49.0766	475.696	9.69293	0.000133693	aspartate mitochondrial short=m
g31427	abca1	619.792	311.108	0.501956	0.0397499	atp-binding cassette sub-family a member 1
g37330	abca2	74.9796	331.207	4.4173	0.0085469	atp-binding cassette sub-family a member 2
g41639	abca3	36.7933	246.726	6.70573	0.00146772	atp-binding cassette sub-family a member 3
g26649	abcb6	1.76546	9.98378	5.65507	0.0360138	atp-binding cassette sub-family b member mitochondrial
g26841	abcb6	1.62639	12.4645	7.66392	0.00875253	atp-binding cassette sub-family b member mitochondrial
g14077	abcd4	56.8612	154.354	2.71458	0.0464201	atp-binding cassette sub-family d member 4
g36846	abcf1	36.4751	184.539	5.05931	0.00168085	atp-binding cassette sub-family f member 1
g27692	abcf2	126.396	400.872	3.17156	0.0470187	atp-binding cassette sub-family f member 2
g43046	abcf2	51.8106	218.935	4.22567	0.00587475	atp-binding cassette sub-family f member 2
g43992	abcf2	24.7431	107.066	4.32712	0.00960404	atp-binding cassette sub-family f member 2
g34218	abcf2	17.6191	112.748	6.39919	0.00108866	atp-binding cassette sub-family f member 2
g36941	abcf2	14.0423	95.1117	6.77324	0.00192532	atp-binding cassette sub-family f member 2
g23518	abcf2	22.9404	172.833	7.534	0.00769478	atp-binding cassette sub-family f member 2
g36730	abcf2	6.80199	63.3213	9.30924	0.000252243	atp-binding cassette sub-family f member 2
g42027	abcf3	0.82985	9.86593	11.8888	0.00524247	atp-binding cassette sub-family f member 3
g17806	abcg1	60.0658	14.6046	0.243144	0.00126645	atp-binding cassette sub-family g member 1
g42212	abh2a	22.1602	79.4342	3.58455	0.0386305	abhydrolase domain-containing protein 2-a
g16555	abhd3	395.509	129.809	0.328206	0.0149279	abhydrolase domain-containing protein 3
g9090	abi2	238.427	97.5661	0.409207	0.0469009	abl interactor 2
g35955	abl1	5.01992	22.3806	4.45836	0.0338897	tyrosine-protein kinase abl1
g40555	abl2	1.37052	10.9912	8.01974	0.00654872	tyrosine-protein kinase abl2
g10783	ablm1	16.8187	93.4662	5.55727	0.00360739	actin-binding lim protein 1 short=ablim-1
g21692	abr	41.0216	162.214	3.95436	0.0242415	active breakpoint cluster region-related protein
g30464	abr	14.6719	92.3734	6.29593	0.00288187	active breakpoint cluster region-related protein
g36588	acap2	0.212354	6.73465	31.7142	0.0012373	arf-gap with coiled- ank repeat and ph domain-containing protein 2
g39027	acbd6	18.7664	86.9876	4.63529	0.00184687	acyl- -binding domain-containing protein 6
g11435	acbg2	81.7428	22.6775	0.277425	0.0134934	long-chain-fatty-acid-- ligase acsbg2
g6437	acd11	76.2098	244.333	3.20606	0.0415735	acyl- dehydrogenase family member 11 short=acad-11
g6077	ace2	1.58641	21.5181	13.564	0.000621756	angiotensin-converting enzyme 2
g42199	acha7	1.71258	10.0131	5.84682	0.0478097	neuronal acetylcholine receptor subunit alpha-7 flags: precursor
g26852	acinu	33.4113	11.2661	0.337193	0.00522013	apoptotic chromatin condensation inducer in the nucleus short=acinus
g31447	acinu	50.0845	252.615	5.04377	0.00532427	apoptotic chromatin condensation inducer in the nucleus short=acinus
g20984	acl6a	12.9369	25.8459	1.99784	0.0471169	actin-like protein 6a
g44051	acl6b	26.7293	71.8388	2.68764	0.0195239	actin-like protein 6b
g16231	acm2	66.4028	22.2073	0.334432	0.0261453	muscarinic acetylcholine receptor m2
g5657	acod	13158.3	2773.89	0.210809	0.00143202	acyl- desaturase
g23101	acon	50.7104	184.137	3.63114	0.0395544	aconitate mitochondrial short=aconitase
g30951	acon	20.7973	99.0936	4.76474	0.00976203	aconitate mitochondrial short=aconitase
g43760	acon	7.35084	49.9336	6.79291	0.00289372	aconitate mitochondrial short=aconitase
g34864	acon	5.25723	37.3567	7.10578	0.00285862	aconitate mitochondrial short=aconitase
g45401	acox1	1.60682	15.7764	9.81839	0.00320542	peroxisomal acyl-coenzyme a oxidase 1 short=aox
g17628	acsl1	34.322	319.048	9.29571	0.0290482	long-chain-fatty-acid-- ligase 1
g39066	acsl1	2.52767	37.7331	14.928	0.00898543	long-chain-fatty-acid-- ligase 1
g6419	acsl4	1466.61	405.326	0.276369	0.00638934	long-chain-fatty-acid-- ligase 4
g37988	act2	106.781	3101.36	29.0441	3.05091e-08	actin-2
g2214	actc	78.3329	708.867	9.04941	8.87804e-05	alpha cardiac muscle 1
g16674	actn	623.982	2459.25	3.94122	0.0205853	alpha- sarcomeric
g10111	actn1	277.431	925.224	3.33496	0.0453343	alpha-actinin-1
g6152	actn2	11.7289	61.2502	5.22217	0.0109131	alpha-actinin-2
g8741	actn3	6.32567	41.7587	6.60146	0.00230967	alpha-actinin-3
g8443	actp1	1.39532	0	0	0.0282026	cytolysin src-1
g6116	acts	62.5068	209.719	3.35514	0.0385416	alpha skeletal muscle
g39249	actsa	0	2363.22	Inf	1.83219e-24	alpha skeletal muscle a
g14909	acv1c	8.00435	2.47042	0.308634	0.0498713	activin receptor type-1c
g696	ada1a	2.11772	11.2255	5.30077	0.0402712	alpha-1a adrenergic receptor
g7976	adam9	69.8746	568.117	8.13052	0.0470824	disintegrin and metalloproteinase domain-containing protein 9 short=adam 9
g6721	adb4c	86.8356	290.264	3.34269	0.0401908	beta-4c adrenergic receptor
g39185	adck3	7.93724	47.4152	5.97376	0.00323012	chaperone activity of bc1 complex- mitochondrial short=chaperone-abc1-like
g8290	adcy2	4.18721	17.434	4.16362	0.0227198	adenylate cyclase type 2
g4735	adda	341.494	120.475	0.35279	0.0145258	alpha-adducin
g13547	addg	1556.21	584.732	0.375742	0.0346385	gamma-adducin
g25323	adhl	100.39	333.036	3.31742	0.014545	alcohol dehydrogenase class-3 chain l
g22156	adhx	99.4087	215.257	2.16538	0.0426548	alcohol dehydrogenase class-3
g17927	adk	60.9828	22.0651	0.361826	0.0180109	adenosine kinase short=ak
g42992	adk	84.8321	217.742	2.56675	0.0417372	adenosine kinase short=ak
g16292	adk	323.396	965.466	2.9854	0.0461321	adenosine kinase short=ak
g30963	adk	35.547	120.92	3.4017	0.0147751	adenosine kinase short=ak
g24822	adk	41.2447	157.453	3.81753	0.0292566	adenosine kinase short=ak
g43300	adk	44.0326	225.334	5.11744	0.00661305	adenosine kinase short=ak
g39624	adk	28.9422	294.077	10.1609	0.000678716	adenosine kinase short=ak
g10425	adnp2	144.724	56.6169	0.391206	0.0428006	adnp homeobox protein 2
g44776	adsv	11.6929	48.1398	4.11703	0.0229288	adseverin
g25068	af1l1	5.10072	31.3204	6.14038	0.00309355	actin filament-associated protein 1-like 1 short=afap1-like protein 1
g28104	aff4	71.3865	253.288	3.54812	0.0480807	af4 fmr2 family member 4
g38755	afg32	12.132	39.3403	3.24268	0.0372681	afg3-like protein 2
g282	agr2	3.07458	0.290047	0.0943373	0.0134903	anterior gradient protein 2 homolog short=zagr2 flags: precursor
g15052	agr3	13.8594	3.29359	0.237642	0.03636	anterior gradient protein 3 homolog flags: precursor
g18195	agrin	68.7084	13.9029	0.202346	0.00441668	agrin flags: precursor
g37328	ahnk	104.258	459.965	4.4118	0.0183517	neuroblast differentiation-associated protein ahnak
g42763	ahnk	136.222	619.862	4.55037	0.0143381	neuroblast differentiation-associated protein ahnak
g38864	ahnk	96.669	646.647	6.68929	0.00143306	neuroblast differentiation-associated protein ahnak
g34225	ahnk	34.8759	261.5	7.49804	0.000941172	neuroblast differentiation-associated protein ahnak
g36831	aimp1	33.1751	89.1599	2.68755	0.0417345	aminoacyl trna synthase complex-interacting multifunctional protein 1
g13709	ajl1	6.26216	0.113787	0.0181706	4.30694e-05	galactose-binding lectin l-1 short=galectin
g36553	ajl2	3.26214	0	0	0.000795054	lactose-binding lectin l-2
g45747	ajl2	1.56906	0	0	0.0465803	lactose-binding lectin l-2
g25906	aka12	893.867	447.86	0.501037	0.0329828	a-kinase anchor protein 12 short=akap-12
g41472	akp8l	15.6504	53.1766	3.39778	0.0410256	a-kinase anchor protein 8-like short=akap8-like protein
g32716	al3a2	14.0111	52.9436	3.7787	0.0401879	fatty aldehyde dehydrogenase
g31978	aldh2	18.5651	103.39	5.56908	0.00543871	aldehyde mitochondrial
g34071	aldob	59.2089	220.879	3.7305	0.0455826	fructose-bisphosphate aldolase b
g19292	aldob	38.1701	348.494	9.13004	0.00159446	fructose-bisphosphate aldolase b
g27783	alo17	44.718	9.43888	0.211075	0.00360267	protein alo17
g26247	alo17	33.5773	7.43042	0.221293	0.024009	protein alo17
g28064	alo17	16.5485	5.3293	0.322042	0.0358573	protein alo17
g32434	als2	6.77592	32.2056	4.75294	0.00764812	alsin
g29898	amacr	1.93783	17.9737	9.27517	0.00290081	alpha-methylacyl- racemase
g28440	amd	238.003	99.369	0.417511	0.0349662	peptidyl-glycine alpha-amidating monooxygenase short=pam includes:
g27575	ampd2	2.83077	15.7065	5.54851	0.0239019	amp deaminase 2
g15757	ampe	12.4501	39.092	3.1399	0.0479043	glutamyl aminopeptidase short=eap
g1128	amyp	20.1711	71.5455	3.54694	0.0209052	pancreatic alpha-amylase short=pa
g36909	an32b	16.8331	63.6144	3.77913	0.00858765	acidic leucine-rich nuclear phosphoprotein 32 family member b
g1927	andr	1180.27	199.491	0.169021	0.0415765	androgen receptor
g8827	angl1	5.76258	0.843069	0.146301	0.00502628	angiopoietin-related protein 1
g21430	angl4	377.556	1321.13	3.49917	0.0215783	angiopoietin-related protein 4
g14416	ank1	91.0737	27.9444	0.306833	0.0127702	ankyrin-1 short=ank-1
g19525	ank3	2.53037	0.379451	0.149959	0.0443352	ankyrin-3 short=ank-3
g23614	ank3	38.5347	11.1211	0.288599	0.0216986	ankyrin-3 short=ank-3
g35663	ankh1	3.32876	15.3568	4.61336	0.0385761	ankyrin repeat and kh domain-containing protein 1
g27393	ankh1	3.76721	20.6112	5.4712	0.0144547	ankyrin repeat and kh domain-containing protein 1
g3953	ankhb	1009.34	3381.02	3.34974	0.00776187	progressive ankylosis protein homolog b short=ank-b
g19657	ankr9	507.78	12.4684	0.0245548	0.00493183	ankyrin repeat domain-containing protein 9
g24829	ankr9	5.12134	17.6429	3.44497	0.0146696	ankyrin repeat domain-containing protein 9
g358	ano2	52.9172	18.8662	0.356524	0.0144136	anoctamin-2
g4716	anprb	18.6737	4.39786	0.235511	0.0401954	atrial natriuretic peptide receptor 2
g2308	anprb	273.141	90.9602	0.333015	0.026914	atrial natriuretic peptide receptor 2
g12120	anr22	6.81784	0.741773	0.108799	0.00745415	ankyrin repeat domain-containing protein 22
g21343	anr27	257.143	107.552	0.418257	0.0262086	ankyrin repeat domain-containing protein 27
g19361	ans1b	332.129	135.204	0.407084	0.0492606	ankyrin repeat and sterile alpha motif domain-containing protein 1b
g17792	antr1	41.7912	17.5591	0.420162	0.0290163	anthrax toxin receptor 1
g45468	ap1g1	6.57656	28.4083	4.31963	0.0454353	ap-1 complex subunit gamma-1
g27031	ap2m1	20.1384	71.6997	3.56035	0.0384354	ap-2 complex subunit mu
g34471	ap2ma	21.625	80.9077	3.74139	0.0136279	ap-2 complex subunit mu-1-a
g44767	ap2ma	16.955	95.6128	5.6392	0.00246594	ap-2 complex subunit mu-1-a
g9458	ap3b1	273.509	960.708	3.51253	0.0316529	ap-3 complex subunit beta-1
g19362	apaf	232.302	95.5229	0.411202	0.04179	apoptotic protease-activating factor 1 short=apaf-1
g32381	aplp2	4.68468	21.332	4.55356	0.0150118	amyloid-like protein 2 short=aplp-2
g44296	apmap	6.91963	43.9866	6.35679	0.00888312	adipocyte plasma membrane-associated protein
g41003	apoeb	15.6497	452.082	28.8877	3.95396e-09	apolipoprotein eb short=apo-eb flags: precursor
g36100	apol6	9.70032	36.5574	3.76868	0.0231474	apolipoprotein l6
g30449	aqp10	0.149271	3.8158	25.5628	0.0158441	aquaporin-10 short=aqp-10
g12716	aqp4	0	3.67862	Inf	0.0182307	aquaporin-4 short=aqp-4
g43128	aqr	2.03322	11.4408	5.62692	0.0254216	intron-binding protein aquarius
g31793	ar6p1	34.6608	141.731	4.08909	0.0165605	adp-ribosylation factor-like protein 6-interacting protein 1 short=arl-6-interacting protein 1 short=aip-1
g17249	arc1b	1005.64	3009.51	2.99263	0.0145204	actin-related protein 2 3 complex subunit 1b
g32972	arfp1	13.0193	45.4517	3.4911	0.0322738	arfaptin-1
g39991	arhg8	39.557	166.059	4.19797	0.017523	neuroepithelial cell-transforming gene 1 protein
g32826	arhg8	15.6913	139.387	8.88305	0.000327763	neuroepithelial cell-transforming gene 1 protein
g32194	arhgc	5.9045	24.1328	4.08718	0.0427352	rho guanine nucleotide exchange factor 12
g36896	ari1a	1.5531	8.10667	5.21967	0.0460261	at-rich interactive domain-containing protein 1a short=arid domain-containing protein 1a
g12552	ari3a	1.49271	10.3107	6.90735	0.0197382	at-rich interactive domain-containing protein 3a short=arid domain-containing protein 3a
g35926	ari4a	8.52958	35.4027	4.15058	0.0307039	at-rich interactive domain-containing protein 4a short=arid domain-containing protein 4a
g6808	ari5b	3.49928	0.164397	0.0469801	0.00276998	at-rich interactive domain-containing protein 5b short=arid domain-containing protein 5b
g1353	arip4	279.187	1213.73	4.34737	0.0138293	helicase arip4
g39291	arip4	4.1942	24.9906	5.95838	0.00597195	helicase arip4
g14244	arl11	5.3891	0.683178	0.12677	0.0385492	adp-ribosylation factor-like protein 11
g31524	arl3	77.8568	21.8621	0.280799	0.0407973	adp-ribosylation factor-like protein 3
g17068	armc1	57.124	16.4089	0.287252	0.0334745	armadillo repeat-containing protein 1
g35857	arnt2	3.72454	18.979	5.09567	0.0251056	aryl hydrocarbon receptor nuclear translocator 2 short=arnt protein 2
g37186	arp10	6.51586	31.2219	4.79167	0.0171311	actin-related protein 10
g17963	arrb1	22.6428	7.14119	0.315385	0.0429118	beta-arrestin-1
g9212	arrb1	70.5933	246.897	3.49746	0.0359971	beta-arrestin-1
g29491	arrd1	6.08186	34.7698	5.71698	0.00539862	arrestin domain-containing protein 1
g14505	arrd2	2.70359	12.136	4.48883	0.0451349	arrestin domain-containing protein 2
g11441	arrd3	730.347	184.991	0.253292	0.00340341	arrestin domain-containing protein 3
g36571	arsk	4.38927	39.6997	9.04472	0.00129897	arylsulfatase k short=ask flags: precursor
g1321	asah2	408.087	97.8312	0.239731	0.00508554	neutral ceramidase short=n-cdase short=ncdase
g8831	asb15	1.43614	0	0	0.027198	ankyrin repeat and socs box protein 15 short=asb-15
g3850	asb5	37.0159	15.045	0.406448	0.0269528	ankyrin repeat and socs box protein 5 short=asb-5
g38359	asb8	13.3216	36.1833	2.71615	0.0491489	ankyrin repeat and socs box protein 8 short=asb-8
g40037	asna	2.67028	32.6667	12.2334	0.000210631	atpase asna1
g37679	aspp2	6.75376	38.4602	5.69463	0.00633669	apoptosis-stimulating of p53 protein 2
g6071	at11a	56.4421	11.9867	0.212372	0.000591799	probable phospholipid-transporting atpase ih
g20531	at1a1	3611.63	12321.1	3.4115	0.031098	sodium potassium-transporting atpase subunit alpha-1 short=na(+) k(+) atpase alpha-1 subunit
g30151	at1a1	64.9495	359.595	5.53653	0.00297631	sodium potassium-transporting atpase subunit alpha-1 short=na(+) k(+) atpase alpha-1 subunit
g43721	at1a1	85.8319	1890.95	22.0309	4.19525e-07	sodium potassium-transporting atpase subunit alpha-1 short=na(+) k(+) atpase alpha-1 subunit
g34256	at1a1	0	2.02081	Inf	0.0453168	sodium potassium-transporting atpase subunit alpha-1 short=na(+) k(+) atpase alpha-1 subunit
g42071	at1a2	0	17.1823	Inf	5.36311e-07	sodium potassium-transporting atpase subunit alpha-2 short=na(+) k(+) atpase alpha-2 subunit
g13768	at1a3	36.9912	191.298	5.17145	0.00352157	sodium potassium-transporting atpase subunit alpha-3 short=na(+) k(+) atpase alpha-3 subunit
g40132	at2a2	13.5691	52.1493	3.84325	0.0321628	sarcoplasmic endoplasmic reticulum calcium atpase 2 short=serca2 short=sr ca(2+)-atpase 2
g39363	at2b2	1.39362	13.9998	10.0456	0.00283229	plasma membrane calcium-transporting atpase 2 short=pmca2
g44922	at2b2	7.09429	77.1653	10.8771	0.000104588	plasma membrane calcium-transporting atpase 2 short=pmca2
g35272	at2b3	7.91081	35.8245	4.52855	0.0296246	plasma membrane calcium-transporting atpase 3 short=pmca3
g44553	at2b3	14.7609	124.06	8.40463	0.000685066	plasma membrane calcium-transporting atpase 3 short=pmca3
g30286	at2b4	0.510897	6.66938	13.0542	0.00714312	plasma membrane calcium-transporting atpase 4 short=pmca4
g18893	at2l1	3.23591	38.63	11.9379	0.00612889	alanine--glyoxylate aminotransferase 2-like 1
g3931	atad2	14.9181	4.56983	0.306328	0.0349877	atpase family aaa domain-containing protein 2
g37540	ate1	1.88564	9.7955	5.19478	0.0355968	arginyl-trna--protein transferase 1 short=arginyltransferase 1 short=r-transferase 1
g37756	atf1	18.8099	109.787	5.83666	0.00235792	cyclic amp-dependent transcription factor atf-1 short=camp-dependent transcription factor atf-1
g43781	atf4	357.064	1546.54	4.33127	0.00650802	cyclic amp-dependent transcription factor atf-4 short=camp-dependent transcription factor atf-4
g2629	atg9a	87.102	336.482	3.86308	0.0248268	autophagy-related protein 9a
g162	atl2	0.159476	5.84183	36.6313	0.00228356	adamts-like protein 2 short=adamtsl-2 flags: precursor
g15307	atrn1	3.33468	15.2102	4.56122	0.0368332	attractin-like protein 1 flags: precursor
g4477	atrx	783.474	325.063	0.414899	0.0286245	transcriptional regulator atrx
g11275	ats1	530.056	3025.8	5.70844	0.000769049	a disintegrin and metalloproteinase with thrombospondin motifs 1 short=adam-ts 1 short=adam-ts1 short=adamts-1
g973	ats17	43.0731	13.6535	0.316984	0.0075302	a disintegrin and metalloproteinase with thrombospondin motifs 17 short=adam-ts 17 short=adam-ts17 short=adamts-17 flags: precursor
g35280	ats2	8.30803	76.891	9.25502	0.0294968	a disintegrin and metalloproteinase with thrombospondin motifs 2 short=adam-ts 2 short=adam-ts2 short=adamts-2
g5009	ats3	259.444	97.2424	0.37481	0.00656262	a disintegrin and metalloproteinase with thrombospondin motifs 3 short=adam-ts 3 short=adam-ts3 short=adamts-3
g21854	auts2	48.9593	14.651	0.299249	0.00852003	autism susceptibility gene 2 protein
g3841	auxi	65.6114	13.496	0.205697	0.00493928	tyrosine-protein phosphatase auxilin
g5534	auxi	6.36135	2.33207	0.3666	0.0389675	tyrosine-protein phosphatase auxilin
g39191	avl9	6.23804	26.7342	4.28567	0.0413483	late secretory pathway protein avl9 homolog
g44644	avr2a	2.06484	10.3126	4.99437	0.0494627	activin receptor type-2a
g36437	b3a2	7.92514	55.4501	6.99673	0.0332562	anion exchange protein 2 short=ae 2 short=anion exchanger 2
g40900	b3g5a	0.584185	6.72774	11.5165	0.00809692	udp- c:betagal beta- -n-acetylglucosaminyltransferase 5a short=b -5a short=beta- -gn-t5a short=beta- -n-acetylglucosaminyltransferase 5a short=beta3gn-t5a
g40217	b3gn2	4.38439	21.408	4.88279	0.0251195	udp- c:betagal beta- -n-acetylglucosaminyltransferase 2 short=b -2 short=beta- -gn-t2 short=beta- -n-acetylglucosaminyltransferase 2 short=beta3gn-t2
g8390	b4gt3	89.7153	19.6867	0.219435	0.00046177	beta- -galactosyltransferase 3 short=beta- - ase 3 short=beta4gal-t3 short=b4gal-t3
g39155	b4gt3	6.75249	36.4892	5.40381	0.0138503	beta- -galactosyltransferase 3 short=beta- - ase 3 short=beta4gal-t3 short=b4gal-t3
g10808	b4gt5	35.0505	14.7978	0.422185	0.0214189	beta- -galactosyltransferase 5 short=beta- - ase 5 short=beta4gal-t5 short=b4gal-t5
g17814	b915	13.9575	0	0	0.0322117	maternal protein
g43148	b915	22.4733	57.5933	2.56275	0.0469907	maternal protein
g23761	ba2l1	79.3758	304.057	3.8306	0.0292374	protein bat2-like 1
g28586	ba2l2	18.0439	63.0138	3.49225	0.0428636	protein bat2-like 2
g26795	ba2l2	3.72353	16.3952	4.40314	0.0429036	protein bat2-like 2
g38532	bacd3	17.5297	80.9291	4.6167	0.00923726	btb poz domain-containing adapter for cul3-mediated degradation protein 3
g21720	bahc1	45.8152	12.2518	0.267418	0.0104537	bah and coiled-coil domain-containing protein 1
g5330	bai1	0.447814	9.68512	21.6275	0.012185	brain-specific angiogenesis inhibitor 1 flags: precursor
g17964	bai3	7.90864	1.53426	0.193998	0.0456101	brain-specific angiogenesis inhibitor 3 flags: precursor
g36328	baip2	15.7773	66.1817	4.19475	0.0189746	brain-specific angiogenesis inhibitor 1-associated protein 2 short=bai-associated protein 2 short=bai1-associated protein 2
g31979	bap1	7.71972	27.299	3.53627	0.0308667	ubiquitin carboxyl-terminal hydrolase bap1
g39063	bap1	17.5612	71.0504	4.04588	0.0146133	ubiquitin carboxyl-terminal hydrolase bap1
g19472	bat5	78.0704	237.907	3.04735	0.0294215	protein bat5
g10609	baz1a	65.6165	26.6795	0.406598	0.0444754	bromodomain adjacent to zinc finger domain protein 1a
g29816	baz1a	6.25729	25.4326	4.06447	0.0455547	bromodomain adjacent to zinc finger domain protein 1a
g39220	baz1b	11.3648	45.4496	3.99914	0.0213818	tyrosine-protein kinase baz1b
g43141	baz1b	1.39447	8.53026	6.11722	0.042643	tyrosine-protein kinase baz1b
g34369	bcar1	8.15859	42.6291	5.22506	0.0197782	breast cancer anti-estrogen resistance protein 1
g43621	bcar1	11.5654	66.9968	5.79287	0.00321643	breast cancer anti-estrogen resistance protein 1
g12475	bcat1	106.213	46.4166	0.437013	0.0442821	branched-chain-amino-acid cytosolic short=bcat
g8224	bcl2	17.3272	7.20585	0.415869	0.0327272	apoptosis regulator bcl-2
g38450	bcl6	5.19516	25.001	4.81237	0.00391331	b-cell lymphoma 6 protein short=bcl-6
g40380	becn1	12.5562	45.0252	3.58591	0.0270239	beclin-1
g31475	becn1	15.1326	57.1649	3.77761	0.0147377	beclin-1
g34072	becn1	5.5589	28.3183	5.09422	0.0102384	beclin-1
g35645	bi1	52.3865	222.111	4.23986	0.0128867	bax inhibitor 1 short=bi-1
g7597	bi2l1	5.76459	33.3729	5.78929	0.0160548	brain-specific angiogenesis inhibitor 1-associated protein 2-like protein 1 short=bai1-associated protein 2-like protein 1
g1011	bic1b	265.08	84.8756	0.320188	0.0138481	protein bicaudal c homolog 1-b short=bic-c-b
g1010	bic1b	14.7805	5.6998	0.38563	0.0345575	protein bicaudal c homolog 1-b short=bic-c-b
g30046	bicc1	15.4783	5.94811	0.384287	0.0430281	protein bicaudal c homolog 1 short=bic-c
g28085	bicd2	4.77695	1.2157	0.254493	0.0222009	protein bicaudal d homolog 2 short=bic-d 2
g38232	bicd2	2.2976	12.6598	5.50999	0.026645	protein bicaudal d homolog 2 short=bic-d 2
g3881	bicr1	62.8098	27.6296	0.439893	0.0411371	bicaudal d-related protein 1 short=bicd-related protein 1 short=bicdr-1
g8511	bin2	363.636	144.798	0.398195	0.0282651	bridging integrator 2
g36197	birc6	4.88001	19.4868	3.99318	0.0449128	baculoviral iap repeat-containing protein 6
g44847	birc6	6.88345	28.4061	4.12673	0.0163712	baculoviral iap repeat-containing protein 6
g38965	birc6	2.1706	15.2675	7.03378	0.0086752	baculoviral iap repeat-containing protein 6
g43507	bmp1	3.82718	10.4588	2.73277	0.0404122	bone morphogenetic protein 1 short=bmp-1
g9488	bmp5	471.144	159.384	0.338292	0.0107671	bone morphogenetic protein 5 short=bmp-5 flags: precursor
g6478	bni3l	332.257	1116.24	3.35956	0.0239069	bcl2 adenovirus e1b 19 kda protein-interacting protein 3-like
g43796	bnip2	6.53263	29.0805	4.45158	0.00873359	bcl2 adenovirus e1b 19 kda protein-interacting protein 2
g38996	bop1	7.21669	28.1143	3.89573	0.0361089	ribosome biogenesis protein bop1
g33787	bptf	6.14218	32.5085	5.29266	0.0084451	nucleosome-remodeling factor subunit bptf
g33663	brd1	1.34244	7.56656	5.63643	0.0406862	bromodomain-containing protein 1
g41991	BRE	6.82513	26.2156	3.84104	0.0441	4.01e-23
g45021	brpf1	1.39447	8.95112	6.41902	0.0349219	peregrin
g37080	btd	89.1177	520.746	5.84335	0.018422	biotinidase short=biotinase flags: precursor
g44612	btd	1.85392	27.4402	14.8012	0.00348277	biotinidase short=biotinase flags: precursor
g36403	btd	8.65769	237.325	27.4121	1.11867e-05	biotinidase short=biotinase flags: precursor
g11975	btnl2	14.4301	3.16532	0.219355	0.0354987	butyrophilin-like protein 2
g21422	bzw2	235.33	71.3052	0.303	0.0221883	basic leucine zipper and w2 domain-containing protein 2
g12447	c163a	1.11887	6.1829	5.52601	0.0385883	scavenger receptor cysteine-rich type 1 protein m130 ame: cd_antigen=cd163 contains:
g16653	c166a	141.83	471.644	3.32542	0.0440248	cd166 antigen homolog a
g17079	c1ql4	784.051	12.5617	0.0160215	0.00210418	complement c1q-like protein 4
g8546	c1qt1	199.218	66.6518	0.334567	0.0134823	complement c1q tumor necrosis factor-related protein 1 flags: precursor
g39556	c1qt7	0.916039	13.0608	14.2579	0.00122686	complement c1q tumor necrosis factor-related protein 7 flags: precursor
g27646	c2c4c	1.40467	106.206	75.6094	0.0466008	c2 calcium-dependent domain-containing protein 4c
g928	c99l2	30.0512	10.7002	0.356066	0.0209607	cd99 antigen-like protein 2 ame: cd_antigen=cd99 flags: precursor
g6562	ca112	42.8659	9.71043	0.226531	0.00529632	uncharacterized protein c1orf112 homolog
g5732	ca173	13.6552	4.08028	0.298807	0.0281987	uncharacterized protein c1orf173
g1584	ca2d2	31.2405	7.55227	0.241746	0.00659005	voltage-dependent calcium channel subunit alpha-2 delta-2
g1363	ca2d2	11.3775	2.98542	0.262396	0.0249133	voltage-dependent calcium channel subunit alpha-2 delta-2
g34542	cac1f	1.63929	21.4053	13.0577	0.00047274	voltage-dependent l-type calcium channel subunit alpha-1f
g38188	cac1i	5.35025	35.7571	6.68325	0.000284095	voltage-dependent t-type calcium channel subunit alpha-1i
g11366	cad15	7.06048	0.720395	0.102032	0.0227789	cadherin-15
g33587	cad26	15.4116	60.5407	3.92825	0.0318857	cadherin-like protein 26 flags: precursor
g38811	cadh5	2.11772	12.2497	5.78441	0.0209955	cadherin-5
g25305	cadhk	77.7562	4.78064	0.0614824	0.00527346	b-cadherin
g24378	cadm2	24.069	7.48687	0.311059	0.0140279	cell adhesion molecule 2
g20447	cadm4	260.803	62.9864	0.24151	0.0103755	cell adhesion molecule 4
g13210	cah12	88.5084	12.1982	0.137819	0.0180005	carbonic anhydrase 12
g3437	cahz	1158.8	7451.27	6.43014	0.000841104	carbonic anhydrase
g5201	calgl	107.28	20.8659	0.194499	0.000126731	calglandulin
g35964	calm	52.861	126.304	2.38936	0.0135956	calmodulin short=
g30093	camp2	4.99951	45.9349	9.18788	0.00403564	calmodulin-regulated spectrin-associated protein 2
g8745	can1	644.131	2993.53	4.64739	0.00389985	calpain-1 catalytic subunit
g28294	can2	11.0523	3.53979	0.320277	0.0494018	calpain-2 catalytic subunit
g11640	can2	4.17067	33.8316	8.11179	4.6978e-05	calpain-2 catalytic subunit
g43405	cand1	5.87642	30.8193	5.24458	0.0167603	cullin-associated nedd8-dissociated protein 1
g45891	cant1	0.149271	12.7568	85.4605	2.4027e-05	soluble calcium-activated nucleotidase 1 short=scan-1
g17986	canx	317.017	120.531	0.380203	0.0429193	calpain-1 catalytic subunit
g23206	car14	83.0523	358.45	4.31596	0.0355444	caspase recruitment domain-containing protein 14
g32179	car14	2.58594	22.019	8.51489	0.0233972	caspase recruitment domain-containing protein 14
g23241	casp	47.0367	171.884	3.65426	0.022143	protein casp
g25621	casp5	4.34578	18.0893	4.1625	0.0342035	caspase-5 short=casp-5
g1918	catk	4.14529	0.188805	0.0455468	0.00727694	cathepsin k flags: precursor
g43890	catz	21.019	104.294	4.96188	0.000399301	cathepsin z
g4107	cavpt	1.92932	0	0	0.0340074	cavp-target protein short=cavpt
g37332	caza2	7.6827	53.745	6.99559	0.000302277	f-actin-capping protein subunit alpha-2
g45863	cb024	6.21283	23.9598	3.85651	0.0370666	uncharacterized protein c2orf24 homolog
g825	cb044	1.39362	0	0	0.0282457	wd repeat-containing protein c2orf44 homolog
g5976	cbl	542.705	196.965	0.362931	0.0362591	e3 ubiquitin-protein ligase cbl
g12580	cbpc1	39.7979	129.893	3.26382	0.0434213	cytosolic carboxypeptidase 1
g45732	cbpd	9.25176	34.452	3.72383	0.0353144	carboxypeptidase d
g44222	cbpz	28.5875	55.0161	1.92448	0.0398909	carboxypeptidase z short=cpz short=ccpz flags: precursor
g43754	cbpz	2.7138	14.7155	5.42246	0.0227418	carboxypeptidase z short=cpz short=ccpz flags: precursor
g9237	cbx8	37.154	16.7845	0.451755	0.0463552	chromobox protein homolog 8
g25831	cc032	1979.64	327.24	0.165303	0.000203876	uncharacterized protein c3orf32
g25830	cc032	182.444	54.4559	0.29848	0.0108301	uncharacterized protein c3orf32
g37497	cc124	22.1986	165.531	7.45681	0.00032911	coiled-coil domain-containing protein 124
g36037	cc50b	2.13729	14.7617	6.90675	0.00909333	cell cycle control protein 50b
g15228	ccd39	18.5785	1.96507	0.105771	0.000447841	coiled-coil domain-containing protein 39
g22489	ccd47	45.9837	8.00698	0.174126	0.0242422	coiled-coil domain-containing protein 47 flags: precursor
g9996	ccd48	31.8125	5.64992	0.177601	0.00031404	coiled-coil domain-containing protein 48
g20789	ccd48	260.199	90.377	0.347338	0.0493804	coiled-coil domain-containing protein 48
g21014	ccd61	7.0275	29.2866	4.16743	0.0249749	coiled-coil domain-containing protein 61
g757	ccd69	117.655	39.8181	0.338429	0.0270878	coiled-coil domain-containing protein 69
g11604	ccl19	484.524	18.0473	0.0372475	0.000600097	c-c motif chemokine 19
g1848	ccl25	627.389	104.588	0.166704	0.011947	c-c motif chemokine 25
g18804	ccna1	32.1775	0.202485	0.00629274	0.0343046	cyclin-a1
g7108	ccnb1	2.20613	0	0	0.00629587	g2 mitotic-specific cyclin-b1
g38564	ccng1	152.265	464.667	3.05171	0.0264076	cyclin-g1
g44511	ccnl1	128.855	478.495	3.71343	0.0137406	cyclin-l1 short=cyclin-l
g37563	cd031	4.09023	33.4132	8.16902	0.015382	fibronectin type-iii domain-containing protein c4orf31 flags: precursor
g21486	cd22	12.428	1.61167	0.12968	0.000617768	b-cell receptor cd22
g33303	cd276	4.60119	0.702426	0.152662	0.00797393	cd276 antigen homolog ame: cd_antigen=cd276 flags: precursor
g43115	cd276	32.9273	78.0686	2.37093	0.0494199	cd276 antigen homolog ame: cd_antigen=cd276 flags: precursor
g19079	cd276	18.4017	91.5959	4.97758	0.00152531	cd276 antigen
g38633	cd302	50.6526	202.422	3.99627	0.00817082	cd302 antigen
g35001	cd36	0	10.5702	Inf	1.24401e-05	platelet glycoprotein 4
g15991	cd44	106.042	753.876	7.10921	0.000998698	cd44 antigen
g2063	cd68	5165.8	1144.64	0.221581	0.00155588	macrosialin
g10976	cd9	37049	1409.65	0.0380482	0.00217582	cd9 antigen ame: cd_antigen=cd9
g34009	cdc42	10.7929	37.173	3.44422	0.0470966	cell division control protein 42 homolog flags: precursor
g6919	cdc45	16.0258	3.2807	0.204714	0.0125899	cell division control protein 45 homolog
g26761	cdca2	143.157	50.0629	0.349707	0.0422658	cell division cycle-associated protein 2
g20769	cdk12	7.39927	32.4824	4.38994	0.0224695	cell division protein kinase 12
g44279	cdk9b	9.12586	32.5846	3.57057	0.0322829	cell division protein kinase 9-b
g9514	cdkl2	9.56925	2.37166	0.247842	0.0248823	cyclin-dependent kinase-like 2
g11409	cdn1b	632.727	1199.91	1.89641	0.045302	cyclin-dependent kinase inhibitor 1b
g45856	cdr2	1.1386	0	0	0.0473739	cerebellar degeneration-related protein 2
g15489	cds1	30.3353	9.15919	0.301931	0.010291	phosphatidate cytidylyltransferase 1
g22322	cdt1	10.0443	1.31723	0.131142	0.00555202	dna replication factor cdt1 short=xcdt1
g24044	ce004	193.043	43.6111	0.225914	0.00153195	uncharacterized protein c5orf4
g16421	ce041	90.4049	40.055	0.443062	0.0300522	upf0474 protein c5orf41 homolog
g38371	ce041	2.63798	15.276	5.79081	0.0193413	upf0474 protein c5orf41
g17622	ceam5	5715.37	12035.7	2.10586	0.0208466	carcinoembryonic antigen-related cell adhesion molecule 5
g5617	cecr5	858.503	151.659	0.176655	0.000254398	cat eye syndrome critical region protein 5 homolog flags: precursor
g7010	cenpf	359.362	169.565	0.471851	0.0313626	centromere protein f short=cenp-f
g15450	cenpk	39.8501	8.90384	0.223433	0.0255081	centromere protein k short=cenp-k
g639	cep41	40.4496	12.8161	0.316841	0.0409837	centrosomal protein of 41 kda short=cep41
g12453	cept1	463.839	139.06	0.299802	0.0198704	choline ethanolaminephosphotransferase 1 short=mcept1
g32453	cerk1	1.9676	14.8215	7.53277	0.00384585	ceramide kinase short=mcerk
g43191	cerk1	3.37381	33.7959	10.0171	0.000497627	ceramide kinase short=mcerk
g7365	cf150	24.5712	5.11512	0.208175	0.0308393	uncharacterized protein c6orf150
g18437	cf186	12.5379	40.9335	3.26479	0.0367774	upf0624 protein c6orf186 homolog flags: precursor
g15954	cflar	28.7213	6.33834	0.220685	0.0108829	casp8 and fadd-like apoptosis regulator contains:
g41989	cflar	19.0865	4.44201	0.23273	0.00936919	casp8 and fadd-like apoptosis regulator
g26580	cftr	917.798	238.049	0.25937	0.00163648	cystic fibrosis transmembrane conductance regulator short=cftr
g37046	cgt	0.723251	5.7495	7.94951	0.0226125	2-hydroxyacylsphingosine 1-beta-galactosyltransferase
g12124	ch25h	233.638	28.3873	0.121501	0.00113786	cholesterol 25-hydroxylase-like protein
g38358	ch60	8.89717	36.9215	4.14981	0.0211424	60 kda heat shock mitochondrial
g39687	ch60	3.45899	25.9909	7.51401	0.00243646	60 kda heat shock mitochondrial
g13426	chadl	38.3101	11.4577	0.299079	0.020993	chondroadherin-like protein flags: precursor
g45489	chd2	10.0471	53.9484	5.36956	0.0102356	chromodomain-helicase-dna-binding protein 2 short=chd-2
g43645	chd4	6.75307	24.6513	3.65038	0.0490497	chromodomain-helicase-dna-binding protein 4 short=chd-4
g45106	chd4	17.0486	76.751	4.5019	0.0130543	chromodomain-helicase-dna-binding protein 4 short=chd-4
g41064	chd7	1.45755	11.786	8.0862	0.00980584	chromodomain-helicase-dna-binding protein 7 short=chd-7
g15911	chka	125.56	34.8062	0.277207	0.0184746	choline kinase alpha short=ck
g40326	chsp1	13.9074	49.6628	3.57096	0.0238623	calcium-regulated heat stable protein 1
g37636	chstb	0.22425	3.55834	15.8677	0.0260011	carbohydrate sulfotransferase 11
g36731	ci072	5.09903	22.1738	4.34863	0.0188174	uncharacterized protein c9orf72
g9910	cilp1	165.294	27.3339	0.165365	0.00636762	cartilage intermediate layer protein 1 short=cilp-1
g10652	cilp1	85.7524	9658.52	112.633	0.0273435	cartilage intermediate layer protein 1 short=cilp-1 contains:
g9355	cip2a	42.8505	11.1996	0.261364	0.0157564	protein cip2a homolog
g946	cite1	164.029	55.606	0.339	0.0406489	cbp p300-interacting transactivator 1
g11868	cj081	66.7467	181.603	2.72078	0.0380209	ph domain-containing protein c10orf81 homolog
g16202	ck073	12.7042	49.2952	3.88023	0.0227914	uncharacterized protein c11orf73 homolog
g13498	ck2n2	25.4353	3.38181	0.132957	0.0173095	calcium calmodulin-dependent protein kinase ii inhibitor 2
g42321	cklf3	5.42126	17.4097	3.21137	0.0347591	cklf-like marvel transmembrane domain-containing protein 3
g17786	cl026	32.2128	98.6284	3.06178	0.0358736	uncharacterized protein c12orf26 homolog
g20318	cl18a	7.78295	32.3304	4.154	0.0352461	c-type lectin domain family 18 member a
g2230	cl19a	8.70027	1.95315	0.224493	0.0248656	c-type lectin domain family 19 member a flags: precursor
g19298	clap1	770.534	300.472	0.389952	0.0353552	clip-associating protein 1
g16724	clap2	18.7838	77.8308	4.14351	0.0209498	clip-associating protein 2
g7671	clca	19.5016	6.89053	0.353331	0.0296335	clathrin light chain a short=lca
g41953	clca	60.2044	192.997	3.20569	0.0305484	clathrin light chain a short=lca
g11679	cld18	2262.09	4480.33	1.98062	0.0228693	claudin-18
g13356	cld22	3945.06	699.643	0.177346	0.0260795	claudin-22
g34689	cld4	1.66377	0	0	0.0168804	claudin-4
g5748	cld4	2.61191	0	0	0.0448386	claudin-4
g16299	cld7a	2.71962	0.283691	0.104313	0.0442246	claudin-7-a
g5749	cldy	45.388	0	0	0.00630937	claudin-like protein zf-a89
g40566	clh	3.72454	17.3367	4.65472	0.0440791	clathrin heavy chain 1
g41625	clh	7.99076	37.2891	4.66653	0.0225319	clathrin heavy chain 1
g41921	clh	8.178	40.0642	4.89903	0.0106555	clathrin heavy chain 1
g34528	clh	9.43625	50.9519	5.39959	0.0104141	clathrin heavy chain 1
g42200	clh1	19.3284	77.2284	3.9956	0.0304143	clathrin heavy chain 1
g43905	clh1	13.8975	67.1251	4.83	0.0110323	clathrin heavy chain 1
g45388	clh1	9.12734	51.2838	5.6187	0.00749219	clathrin heavy chain 1
g41970	clh1	13.6649	86.4888	6.32926	0.00187677	clathrin heavy chain 1
g41516	clic4	8.65162	53.3023	6.16097	0.00773045	chloride intracellular channel protein 4
g37187	clic4	3.93833	30.6723	7.78815	0.000862753	chloride intracellular channel protein 4
g42064	clk1	48.6146	242.926	4.99698	0.00457945	dual specificity protein kinase clk1
g39143	clk1	51.6236	301.21	5.83474	0.00152772	dual specificity protein kinase clk1
g33557	clk2	4.38455	22.7316	5.18447	0.0137752	dual specificity protein kinase clk2
g41071	clk4	154.23	491.703	3.18811	0.0257047	dual specificity protein kinase clk4
g4688	clk4	140.801	470.386	3.34079	0.0258526	dual specificity protein kinase clk4
g14242	clld6	342.958	126.023	0.367458	0.0211784	chronic lymphocytic leukemia deletion region gene 6 protein short=cll deletion region gene 6 protein
g5405	clock	196.082	78.5072	0.40038	0.0420938	circadian locomoter output cycles protein kaput short=hclock
g16320	cm023	144.217	49.3127	0.341933	0.0195135	uncharacterized protein c13orf23
g196	cmbl	123.325	253.091	2.05222	0.039802	carboxymethylenebutenolidase homolog
g36600	cml1	17.1827	61.6196	3.58615	0.00463648	chemokine-like receptor 1
g17525	cmpk2	688.913	55.9575	0.0812258	8.46263e-06	ump-cmp kinase mitochondrial flags: precursor
g22786	cmta1	37.1462	7.26844	0.195671	0.00251198	calmodulin-binding transcription activator 1
g15330	cn159	19.974	79.0558	3.95795	0.0202069	upf0317 protein c14orf159 mitochondrial flags: precursor
g31408	cnn1	162.882	53.7403	0.329934	0.0318996	calponin-1
g33881	cnot1	4.79652	20.5046	4.27489	0.037925	ccr4-not transcription complex subunit 1
g37442	cnot1	9.83685	50.4883	5.13257	0.00901013	ccr4-not transcription complex subunit 1
g36596	cnot1	14.1555	74.2669	5.2465	0.0113336	ccr4-not transcription complex subunit 1
g41166	cnot1	2.86037	21.3512	7.46447	0.00396252	ccr4-not transcription complex subunit 1
g23905	cnpy3	207.205	68.6439	0.331285	0.0252897	protein canopy homolog 3
g1655	cnst	2717.54	560.425	0.206225	0.000709246	consortin
g3427	co052	26.0946	7.89237	0.302452	0.00916161	uncharacterized protein c15orf52 homolog
g394	co1a2	6.70087	1.26613	0.18895	0.0413194	collagen alpha-2 chain
g4365	co7a1	2.50229	27.6835	11.0632	0.0116518	collagen alpha-1 chain
g3780	co9a1	0.37183	5.94125	15.9784	0.0221876	collagen alpha-1 chain flags: precursor
g1020	co9a3	879.575	2580.69	2.93402	0.0275402	collagen alpha-3 chain flags: precursor
g5692	coe1	5.58877	66.0238	11.8137	9.27101e-05	transcription factor coe1 short=o e-1 short=oe-1
g27106	cof1	533.568	174.843	0.327686	0.0463052	cofilin-1
g37888	cofa1	0	18.6773	Inf	4.66575e-06	collagen alpha-1 chain contains:
g33181	cog1	3.31073	14.1976	4.28836	0.0377134	conserved oligomeric golgi complex subunit 1 short=cog complex subunit 1
g27703	cog5	1.66282	6.30643	3.79261	0.0303427	conserved oligomeric golgi complex subunit 5 short=cog complex subunit 5
g34277	cog6	3.48723	14.3195	4.10626	0.0417428	conserved oligomeric golgi complex subunit 6 short=cog complex subunit 6
g34652	copa	9.35589	43.8976	4.69198	0.0126596	coatomer subunit alpha
g45898	copb	2.78725	18.1105	6.49762	0.00932131	coatomer subunit beta
g42838	copb	9.68112	67.7836	7.00162	0.000799394	coatomer subunit beta
g37783	copb	8.40748	65.6016	7.80277	0.00103032	coatomer subunit beta
g7157	copb2	846.664	2652.98	3.13345	0.044001	coatomer subunit beta
g45657	copb2	30.6863	145.35	4.73664	0.00228224	coatomer subunit beta
g40131	copg2	38.013	150.599	3.96177	0.00505843	coatomer subunit gamma-2
g22701	copia	15.3663	0.213502	0.0138941	1.80009e-05	copia protein
g39754	copt1	3.89237	18.853	4.84357	0.0224878	high affinity copper uptake protein 1
g26212	cor1c	16.5618	80.6256	4.86817	0.00722695	coronin-1c
g39703	cor1c	7.13817	36.6847	5.13924	0.00619794	coronin-1c
g31410	cor1c	2.4151	13.0921	5.42096	0.0109204	coronin-1c
g10112	cox16	41.7757	13.5738	0.324921	0.00738457	cytochrome c oxidase assembly protein cox16 mitochondrial flags: precursor
g3013	cp011	29.9016	0.531301	0.0177683	0.0397943	uncharacterized protein c16orf11
g4682	cp11a	4.1474	0.72833	0.175611	0.0104637	cholesterol side-chain cleavage mitochondrial
g28456	cp135	0	2.48429	Inf	0.0265686	centrosomal protein of 135 kda short=cep135
g10692	cp17a	22.4129	5.35878	0.239094	0.0151447	steroid 17-alpha-hydroxylase lyase
g14663	cp1b1	107.293	23.3627	0.217747	0.0487984	cytochrome p450 1b1
g23728	cp26b	14.0708	2.64132	0.187716	0.0323117	cytochrome p450 26b1 short=cyp26b1
g8373	cp26b	113.385	28.4866	0.251237	0.00288922	cytochrome p450 26b1 short=cyp26b1
g39625	cp2k1	0	4.06543	Inf	0.00554232	cytochrome p450 2k1
g26045	cp2m1	6.49973	18.2331	2.8052	0.0357735	cytochrome p450 2m1
g4179	cp2u1	23.4938	0.602754	0.0256558	4.50497e-08	cytochrome p450 2u1
g12486	cp4v2	8.56611	1.38359	0.161519	0.0094265	cytochrome p450 4v2
g39024	cpeb3	1.0422	6.67656	6.40619	0.0429321	cytoplasmic polyadenylation element-binding protein 3 short=cpe-bp3 short=cpe-binding protein 3 short=mcpeb-3
g26180	cpin1	58.4426	201.255	3.44363	0.0299398	anamorsin
g38448	cpne8	0.159476	3.65683	22.9302	0.0220428	copine-8
g9882	cpne9	30.603	1.23106	0.0402267	0.0280713	copine-9
g35404	cpsf2	22.8943	79.9065	3.49023	0.0134637	cleavage and polyadenylation specificity factor subunit 2
g28273	cq028	2.05877	10.5984	5.14795	0.0150214	upf0663 transmembrane protein c17orf28 homolog
g8909	cq076	115.914	43.6955	0.376965	0.012581	leucine-rich repeat-containing protein c17orf76
g36151	cr025	6.06736	26.2043	4.3189	0.0365315	uncharacterized protein c18orf25
g21943	cr19a	364.558	131.195	0.359874	0.026732	uncharacterized protein c18orf19 homolog a
g24354	crac1	35.7216	126.574	3.54334	0.0346348	cartilage acidic protein 1
g26347	crac1	19.8116	136.055	6.86746	0.00489364	cartilage acidic protein 1
g43360	crbl2	12.6632	36.5577	2.88693	0.0447633	camp-responsive element-binding 2
g1028	crest	10.2283	2.31448	0.226281	0.016232	calcium-responsive transactivator
g38721	crip2	20.6771	118.606	5.73612	0.0125398	cysteine-rich protein 2 short=crp-2
g18136	cris	6.20701	0.406964	0.0655652	0.00245061	serotriflin
g31319	crlf1	4.12092	44.8853	10.8921	0.0291823	cytokine receptor-like factor 1
g12462	crml	183.924	76.6668	0.416839	0.0426253	protein cramped-like
g40649	cry1	15.5938	60.5275	3.88152	0.0413428	cryptochrome-1
g30489	cry1	8.12443	33.0439	4.06723	0.0314318	cryptochrome-1
g37381	cry1	2.80766	16.3429	5.82081	0.0174771	cryptochrome-1
g21239	cry1	48.5277	326.047	6.71877	0.0010047	cryptochrome-1
g4258	cryl1	184.536	64.8287	0.351306	0.0285232	lambda-crystallin
g42907	cs052	9.91657	31.0944	3.1356	0.0398937	uncharacterized protein c19orf52
g27007	csde1	221.524	711.725	3.21286	0.0447003	cold shock domain-containing protein e1
g31920	csde1	225.643	786.274	3.48459	0.039131	cold shock domain-containing protein e1
g44858	csde1	31.9906	158.75	4.96238	0.0103137	cold shock domain-containing protein e1
g45586	csde1	33.791	177.202	5.24405	0.005493	cold shock domain-containing protein e1
g38904	csde1	30.3259	215.406	7.10305	0.00103365	cold shock domain-containing protein e1
g42032	csde1	21.182	236.09	11.1458	4.10571e-05	cold shock domain-containing protein e1
g14851	csga	41.9229	174.755	4.16847	0.00556966	c-factor
g45057	csk21	14.8955	107.785	7.23607	0.000484379	casein kinase ii subunit alpha short=ck ii
g8498	csk21	69.5819	507.504	7.29361	0.000106186	casein kinase ii subunit alpha short=ck ii alpha
g45944	csk21	14.9118	131.042	8.78778	0.000318414	casein kinase ii subunit alpha short=ck ii alpha
g37997	csk2b	9.77832	30.4211	3.11108	0.0385188	casein kinase ii subunit beta short=ck ii beta
g2930	cski1	88.3658	32.4076	0.366744	0.0100687	caskin-1
g40359	cskp	3.69445	26.778	7.24816	0.00236484	peripheral plasma membrane protein cask
g29582	csn7a	91.2712	288.934	3.16567	0.0237354	cop9 signalosome complex subunit 7a short=sgn7a short=signalosome subunit 7a
g35032	cstf1	9.66838	43.5254	4.50183	0.0100283	cleavage stimulation factor subunit 1
g16667	csup	547.968	207.495	0.378663	0.0203959	protein catecholamines up
g17567	ct103	3.78932	0.513375	0.135479	0.0169724	lamp family protein c20orf103 homolog flags: precursor
g36910	ctcf	12.5087	54.4941	4.35649	0.0281508	transcriptional repressor ctcf
g31711	ctcf	5.68363	25.4418	4.47632	0.0349755	transcriptional repressor ctcf
g34066	ctcf	11.5282	61.9711	5.37562	0.0074908	transcriptional repressor ctcf
g34455	ctcf	7.13098	44.7303	6.27267	0.00609926	transcriptional repressor ctcf
g2933	ctf18	18.1487	5.74279	0.31643	0.0350093	chromosome transmission fidelity protein 18 homolog short=hctf18
g38109	ctl2	12.6669	53.7159	4.24064	0.0115126	choline transporter-like protein 2
g16777	ctl2	22.2658	108.455	4.87091	0.00467606	choline transporter-like protein 2
g26426	ctl2	7.9428	76.7964	9.66868	0.000169043	choline transporter-like protein 2
g43454	ctnb1	20.7201	67.6812	3.26645	0.039949	catenin beta-1
g35160	ctnd1	4.92951	24.2608	4.92154	0.0102817	catenin delta-1
g36490	ctr3	5.03325	18.6156	3.69853	0.031578	cationic amino acid transporter 3 short=cat-3 short=cat3
g13886	cttb2	14.237	1.32046	0.0927486	0.0142907	cortactin-binding protein 2 short= 2
g30929	cttb2	67.2929	20.324	0.302022	0.0290192	cortactin-binding protein 2 short= 2
g39579	cubn	1.11819	8.53552	7.63335	0.0213797	cubilin
g41218	cul3b	11.9701	55.5683	4.64228	0.0104994	cullin-3-b short=cul-3-b
g12138	cx038	610.226	112.261	0.183967	0.000185733	uncharacterized protein cxorf38
g38694	cxar	5.11732	22.8963	4.47427	0.0343662	coxsackievirus and adenovirus receptor homolog short=car flags: precursor
g45232	cxar	2.86054	25.687	8.9798	0.00118038	coxsackievirus and adenovirus receptor homolog short=coxsackie virus and adenovirus receptor
g17396	cxb4	367.561	1107.61	3.0134	0.0139057	gap junction beta-4 protein
g20719	cxb4	6.63585	37.9182	5.71414	0.0024064	gap junction beta-4 protein
g7210	cxcr7	216.433	71.0598	0.328323	0.0122474	c-x-c chemokine receptor type 7 short=cxc-r7 short=cxcr-7
g38365	cyfp2	0.308748	17.0146	55.1083	1.0064e-05	cytoplasmic fmr1-interacting protein 2
g41117	cygb	25.2365	97.988	3.88278	0.0262304	cytoglobin
g39623	cyh1	14.2481	46.8503	3.28819	0.0393077	cytohesin-1
g7754	cyld	64.7876	23.784	0.367107	0.0336432	ubiquitin carboxyl-terminal hydrolase cyld
g21158	cytc	3.9608	0.216657	0.0547003	0.0265963	cystatin-c
g8669	dab1	1.86338	0	0	0.00828503	disabled homolog 1
g6629	dab2	129.791	27.5627	0.212363	0.0123271	disabled homolog 2
g4814	dapk2	381.517	151.113	0.396085	0.0200055	death-associated protein kinase 2 short=dap kinase 2
g17322	dazl	3.11661	0	0	0.00695993	deleted in azoospermia-like short=daz-like protein short=zdazl
g4230	dbf4a	60.5337	16.9354	0.279769	0.0112906	protein dbf4 homolog a
g18375	dc1i2	38.0892	180.638	4.74251	0.0022859	cytoplasmic dynein 1 intermediate chain 2
g42257	dcaf7	9.72327	50.2341	5.16639	0.00814748	ddb1- and cul4-associated factor 7
g35625	dcaf8	15.7289	77.6309	4.93557	0.0127822	ddb1- and cul4-associated factor 8
g24330	dclk2	6.00493	29.7881	4.96061	0.0156723	serine threonine-protein kinase dclk2
g22925	dclk2	0.979121	14.7089	15.0226	0.020741	serine threonine-protein kinase dclk2
g30308	dclk2	0.841746	17.9448	21.3185	0.00801235	serine threonine-protein kinase dclk2
g39761	dcnl3	19.8645	0.599318	0.0301702	2.29206e-07	dcn1-like protein 3
g43945	dcor	30.8279	95.403	3.0947	0.0369953	ornithine decarboxylase short=odc
g34500	dcor	9.7247	46.6076	4.7927	0.0106924	ornithine decarboxylase short=odc
g33128	dcor	4.49014	68.9444	15.3546	2.47867e-05	ornithine decarboxylase short=odc
g30138	dcor1	83.954	347.133	4.1348	0.01107	ornithine decarboxylase 1 short=odc 1 short=xodc1
g5622	dcp1b	259.668	100.89	0.388536	0.0381613	mrna-decapping enzyme 1b
g16997	dcp2	823.595	307.117	0.372897	0.023182	mrna-decapping enzyme 2
g33031	dctn1	7.71322	25.395	3.2924	0.0464215	dynactin subunit 1
g39904	dcup	8.53778	28.3187	3.31687	0.0105168	uroporphyrinogen decarboxylase short=upd short=uro-d
g37287	dd19a	41.5049	112.57	2.71222	0.0394822	atp-dependent rna helicase ddx19a
g29820	ddb1	25.4454	90.0714	3.53979	0.0297023	dna damage-binding protein 1
g32151	ddb1	14.1963	65.94	4.64486	0.0107786	dna damage-binding protein 1
g30036	ddb1	22.286	109.006	4.89122	0.00937155	dna damage-binding protein 1
g44228	ddhd2	10.2378	41.2112	4.02541	0.0271466	phospholipase ddhd2
g13630	ddt4l	534.636	177.949	0.332842	0.0140817	dna damage-inducible transcript 4-like protein
g19451	ddx1	70.471	366.492	5.20061	0.00155925	atp-dependent rna helicase ddx1
g19452	ddx1	3.57739	52.0265	14.5432	1.34676e-05	atp-dependent rna helicase ddx1
g28301	ddx11	14.0372	3.5099	0.250042	0.0380262	probable atp-dependent rna helicase ddx11
g39530	ddx39	17.2063	66.7763	3.88093	0.0141723	atp-dependent rna helicase ddx39
g16163	ddx47	92.7087	388.742	4.19315	0.00289582	probable atp-dependent rna helicase ddx47
g36985	ddx52	0.926243	9.43468	10.186	0.00968878	probable atp-dependent rna helicase ddx52
g37603	ddx54	4.30773	19.0686	4.42661	0.026671	atp-dependent rna helicase ddx54
g4496	ddx58	6687.16	171.346	0.0256231	0.00954264	probable atp-dependent rna helicase ddx58
g11629	ddx58	2213.82	175.801	0.0794109	1.34607e-06	probable atp-dependent rna helicase ddx58
g38218	ddx58	261.255	42.6655	0.16331	0.000524366	probable atp-dependent rna helicase ddx58
g41280	ddx6	4.37097	34.0874	7.7986	0.00207084	probable atp-dependent rna helicase ddx6
g41661	decr	6.34469	25.6328	4.04004	0.0167479	-dienoyl- mitochondrial
g850	degs2	75.0893	5.03553	0.0670606	0.0415783	sphingolipid delta -desaturase c4-hydroxylase des2
g36119	den5b	3.06437	0.579684	0.189169	0.0296004	denn domain-containing protein 5b
g11606	depd5	19.2002	92.5335	4.8194	0.00980001	dep domain-containing protein 5
g343	depd7	42.8422	12.0507	0.281281	0.0166993	dep domain-containing protein 7
g40868	derl1	4.46668	22.7146	5.08534	0.0010073	derlin-1
g35129	desm	2.42562	0.405726	0.167267	0.0459763	desmin
g18044	desm	93.1894	15.7986	0.169532	0.000403939	desmin
g35907	desm	0	35.7803	Inf	2.06295e-08	desmin
g21261	dffa	93.6995	32.9806	0.351983	0.0147177	dna fragmentation factor subunit alpha
g28059	dh12a	15.2826	43.1368	2.82262	0.0474797	estradiol 17-beta-dehydrogenase 12-a
g28319	dhh1	37.1021	134.173	3.61632	0.0303354	atp-dependent rna helicase dhh1
g19374	dhi1l	3.97317	16.9377	4.26303	0.0161355	hydroxysteroid 11-beta-dehydrogenase 1-like protein
g34896	dhsb	23.832	194.821	8.17473	0.000254945	succinate dehydrogenase iron-sulfur mitochondrial
g45344	dhx15	2.00842	9.56389	4.76189	0.0442667	pre-mrna-splicing factor atp-dependent rna helicase dhx15
g44165	dhx15	5.21102	33.0066	6.334	0.00545846	pre-mrna-splicing factor atp-dependent rna helicase dhx15
g39585	dhx36	3.52874	11.6048	3.28865	0.0443862	probable atp-dependent rna helicase dhx36
g2962	dhx58	5525.18	210.274	0.0380573	0.000107294	probable atp-dependent rna helicase dhx58
g28384	dhx8	38.9188	125.827	3.23307	0.0466776	atp-dependent rna helicase dhx8
g33614	dhx8	9.58183	36.8752	3.84845	0.0278756	atp-dependent rna helicase dhx8
g28385	dhx8	10.6686	75.19	7.04782	0.00114944	atp-dependent rna helicase dhx8
g41047	dhx8	2.65839	22.3042	8.39012	0.00241744	atp-dependent rna helicase dhx8
g35169	dhx8	6.81869	71.3069	10.4576	0.000138417	atp-dependent rna helicase dhx8
g4934	dido1	65.4656	218.791	3.34207	0.0443063	death-inducer obliterator 1 short=dio-1 short=hdido1
g5378	dip2c	194.956	75.1503	0.385472	0.0166873	disco-interacting protein 2 homolog c short=dip2 homolog c
g23033	dirc2	11.0353	39.1536	3.54803	0.0403269	disrupted in renal carcinoma protein 2
g9400	djc27	74.1281	20.3444	0.27445	0.00956469	homolog subfamily c member 27
g40899	djc28	15.0734	34.7198	2.30339	0.0475414	homolog subfamily c member 28
g30608	dlg1	0.670373	8.92656	13.3158	0.00384448	disks large homolog 1
g6339	dlld	61.8144	1.24597	0.0201566	2.08432e-11	delta-like protein d short=
g12388	dlx4b	21.2381	4.02852	0.189684	0.000507271	homeobox protein dlx4b
g16914	dmx1b	3.73205	0.800667	0.214538	0.0268935	diencephalon mesencephalon homeobox protein 1-b
g39646	dnja2	9.10519	200.078	21.9741	1.83677e-07	homolog subfamily a member 2 flags: precursor
g9243	dock4	4.26758	0.682043	0.15982	0.0348489	dedicator of cytokinesis protein 4
g13689	dock4	94.4491	30.6013	0.323998	0.0402665	dedicator of cytokinesis protein 4
g19990	dohh	2.11158	18.987	8.99182	0.0129822	deoxyhypusine hydroxylase short=dohh
g22770	dons	13.0154	2.94796	0.226497	0.0320396	protein downstream neighbor of son homolog
g680	dop1	63.2223	299.147	4.73168	0.0052968	protein dopey-1
g5838	doxa2	0.159476	3.04019	19.0636	0.046816	dual oxidase maturation factor 2
g3984	dpf3	347.313	104.484	0.300834	0.00522155	zinc finger protein dpf3
g18676	dpoe1	9.97675	2.72312	0.272947	0.027605	dna polymerase epsilon catalytic subunit a
g28980	dpoe1	10.7962	2.98244	0.276248	0.0299678	dna polymerase epsilon catalytic subunit a
g45197	dpp3	1.75525	10.8375	6.17435	0.0216565	dipeptidyl peptidase 3
g1609	dpyd	55.4796	366.979	6.61466	0.00296144	dihydropyrimidine dehydrogenase short=dhpdhase short=dpd
g42389	dpyl5	0	2.30064	Inf	0.0382671	dihydropyrimidinase-related protein 5 short=drp-5
g32025	dsc2	15.6572	70.331	4.49194	0.018037	desmocollin-2
g18017	dsrad	1189.2	304.932	0.256417	0.00109674	double-stranded rna-specific adenosine deaminase short=drada
g1107	dtna	51.8173	17.5776	0.339223	0.00723777	dystrobrevin alpha short=dtn-a
g23128	dtx3l	975.289	147.587	0.151326	2.97619e-05	e3 ubiquitin-protein ligase dtx3l
g15479	dtx4	12.9691	2.97386	0.229303	0.00855138	protein deltex-4 short=deltex4
g30141	dtx4	2.98088	15.7493	5.28344	0.0273348	protein deltex-4 short=deltex4
g20026	dupd1	1.62025	0	0	0.0233912	dual specificity phosphatase dupd1
g36902	dus1	57.043	428.439	7.5108	0.000337599	dual specificity protein phosphatase 1
g18330	dus10	3.46867	29.7928	8.5891	0.0107647	dual specificity protein phosphatase 10
g12047	dus11	142.438	44.8506	0.314877	0.00443456	rna rnp complex-1-interacting phosphatase
g24652	dus14	21.8583	6.39371	0.292508	0.0319957	dual specificity protein phosphatase 14
g7803	dus7	556.305	215.493	0.387364	0.0341922	dual specificity protein phosphatase 7
g34343	dvl3	3.97603	20.2121	5.08349	0.0151335	segment polarity protein dishevelled homolog dvl-3 short=dishevelled-3
g40783	dyn3	0.159476	5.24263	32.874	0.00415848	dynamin-3
g40172	dyrk2	0.149271	8.27043	55.4053	0.000333939	dual specificity tyrosine-phosphorylation-regulated kinase 2
g18710	e2ak2	316.845	22.6964	0.0716325	0.0162996	interferon- double-stranded rna-activated protein kinase
g22173	e2ak3	2159.76	188.703	0.0873723	0.00212758	eukaryotic translation initiation factor 2-alpha kinase 3
g11395	e41l1	28.2819	172.765	6.10867	0.00190142	band -like protein 1
g30874	echp	29.7701	6.67961	0.224373	0.0037414	peroxisomal bifunctional enzyme short=pbe short=pbfe includes:
g8124	edar	0.810126	6.08661	7.51317	0.0475627	tumor necrosis factor receptor superfamily member edar
g9651	edil3	6.01834	30.4938	5.06682	0.0213459	egf-like repeat and discoidin i-like domain-containing protein 3
g15553	edil3	2.52471	24.2584	9.60837	0.00175499	egf-like repeat and discoidin i-like domain-containing protein 3
g3149	ednrb	8.30854	0.722002	0.0868988	0.0236574	endothelin b receptor short=et-b short=et-br
g7366	ef1a	17231	54381.4	3.15602	0.0194515	elongation factor 1-alpha short=ef-1-alpha
g42529	ef1a	1037.38	4534.71	4.37131	0.00288067	elongation factor 1-alpha short=ef-1-alpha
g39084	ef1a2	535.557	8283.22	15.4665	7.41484e-07	elongation factor 1-alpha 2 short=ef-1-alpha-2
g40890	ef2	2418.35	8386.85	3.468	0.0173257	elongation factor 2 short=ef-2
g39529	ef2	1140.88	5086.94	4.4588	0.00839644	elongation factor 2 short=ef-2
g36387	ef2	404.193	1909.58	4.72443	0.0041733	elongation factor 2 short=ef-2
g24341	ef2	1098.45	5251.3	4.78065	0.00605842	elongation factor 2 short=ef-2
g6471	ef2	332.765	1602.96	4.81709	0.0034439	elongation factor 2 short=ef-2
g38225	ef2	808.697	4431.36	5.47963	0.00277359	elongation factor 2 short=ef-2
g43033	ef2	667.959	4316.71	6.46254	0.000633489	elongation factor 2 short=ef-2
g35957	ef2	2.85261	37.6251	13.1897	2.59126e-05	elongation factor 2 short=ef-2
g14990	efha2	5.6498	0.798806	0.141387	0.0218896	ef-hand domain-containing family member a2
g37290	egln2	8.52133	37.073	4.35061	0.0179612	egl nine homolog 2
g37376	egr1	0.670373	5.9213	8.83284	0.0181161	early growth response protein 1 short=egr-1
g34725	eif2a	24.6756	83.408	3.38018	0.0383989	eukaryotic translation initiation factor 2a short=eif-2a
g29447	eif3a	80.0668	285.427	3.56487	0.0248385	eukaryotic translation initiation factor 3 subunit a short=eif3a
g40344	eif3a	93.1141	495.544	5.32191	0.00421656	eukaryotic translation initiation factor 3 subunit a short=eif3a
g29489	eif3d	489.103	1005.92	2.05666	0.0222418	eukaryotic translation initiation factor 3 subunit d short=eif3d
g34655	eif3d	96.6556	232.936	2.40996	0.0136513	eukaryotic translation initiation factor 3 subunit d short=eif3d
g25700	eki1	23.3921	10.7357	0.458945	0.0444775	ethanolamine kinase 1 short=eki 1
g26310	ell	7.12727	1.36411	0.191393	0.00314785	rna polymerase ii elongation factor ell
g44570	ell	2.59007	12.1039	4.67321	0.021211	rna polymerase ii elongation factor ell
g31149	ell	0.892932	7.31725	8.19463	0.019775	rna polymerase ii elongation factor ell
g43241	elp3	5.68669	24.1959	4.25482	0.0319653	elongator complex protein 3
g30359	elp3	4.83971	21.7437	4.49277	0.0152367	elongator complex protein 3
g24112	elp4	0.670373	5.91445	8.82262	0.0283119	elongator complex protein 4 short=elp4
g41594	enc2	1.25725	10.2892	8.18389	0.0121921	ectoderm-neural cortex protein 2 short=enc-2
g25608	endou	3701.12	360.076	0.0972883	0.0371346	poly -specific endoribonuclease
g21027	enl	1.77021	9.81689	5.54561	0.0172819	protein enl
g45923	enoa	6498.72	30820.1	4.74248	0.0017775	alpha-enolase
g9613	enof1	10.7494	72.5203	6.74645	0.00061265	mitochondrial enolase superfamily member 1
g24998	enox1	1.20168	7.91562	6.58713	0.0322001	ecto-nox disulfide-thiol exchanger 1
g41748	enpl	8.58376	66.3616	7.73106	0.00112762	endoplasmin
g33826	enpl	3.16061	41.8009	13.2256	0.000747639	endoplasmin
g26521	enpp2	6.63694	29.3561	4.42314	0.0224312	ectonucleotide pyrophosphatase phosphodiesterase family member 2 short=e-npp 2
g32039	entp4	4.14227	18.7165	4.51842	0.0366848	ectonucleoside triphosphate diphosphohydrolase 4 short=ntpdase 4
g43149	ep300	3.39184	32.146	9.47744	0.000580085	histone acetyltransferase p300 short=p300 hat
g37827	ep400	3.32008	17.6687	5.32175	0.0171348	e1a-binding protein p400
g14832	epas1	1164.58	514.024	0.44138	0.0374095	endothelial pas domain-containing protein 1 short=epas-1
g37519	epha2	0.94581	8.57212	9.06325	0.00928885	ephrin type-a receptor 2
g1047	ephb3	39.206	10.9716	0.279845	0.0182205	ephrin type-b receptor 3
g45535	ephb4	0.617496	15.7317	25.4766	9.45584e-05	ephrin type-b receptor 4
g36837	epn2	4.56958	20.8056	4.55307	0.0226826	epsin-2
g37300	epn4	8.89559	47.1454	5.29987	0.00862616	clathrin interactor 1
g15960	erbb4	147.881	781.854	5.28706	0.00328619	receptor tyrosine-protein kinase erbb-4
g28409	ercc6	14.9765	55.5635	3.71003	0.0238937	dna excision repair protein ercc-6
g18579	ercc8	6.64911	36.2458	5.45122	0.00196737	dna excision repair protein ercc-8
g38451	erf3a	20.5543	63.0089	3.06549	0.0326648	eukaryotic peptide chain release factor gtp-binding subunit erf3a short=eukaryotic peptide chain release factor subunit 3a short=erf3a
g44653	erf3a	12.9179	73.7187	5.7067	0.00211154	eukaryotic peptide chain release factor gtp-binding subunit erf3a short=eukaryotic peptide chain release factor subunit 3a short=erf3a
g15425	erln1	355.625	136.749	0.384531	0.0308076	erlin-1
g43091	erp44	8.14823	47.8238	5.86922	0.000656733	endoplasmic reticulum resident protein 44 short=er protein 44 short=erp44
g10661	es8l3	497.311	1706.37	3.43119	0.0258695	epidermal growth factor receptor kinase substrate 8-like protein 3 short=eps8-like protein 3
g42265	esam	1.26746	9.51772	7.50929	0.0224913	endothelial cell-selective adhesion molecule flags: precursor
g23190	esr1	2443.24	451.89	0.184955	0.00230139	estrogen receptor short=er
g26405	esrp2	2.20121	15.5694	7.07309	0.00869133	epithelial splicing regulatory protein 2
g5648	est1	70.765	304.018	4.29616	0.022472	liver carboxylesterase
g23127	esyt1	1787.71	575.85	0.322116	0.0162314	extended synaptotagmin-1 short=e-syt1
g6392	etv4	128.064	42.4305	0.331322	0.0271862	ets translocation variant 4
g27999	etv5	69.7154	13.7429	0.197128	0.000891844	ets translocation variant 5
g32200	eurl	1.92662	37.1059	19.2595	2.11881e-05	protein eurl homolog
g44895	exd2	1.18296	7.02999	5.94271	0.038194	exonuclease 3 -5 domain-containing protein 2
g28744	exoc2	5.98852	22.2125	3.70918	0.0388506	exocyst complex component 2
g45338	exos3	1.10867	7.39416	6.6694	0.0265158	exosome complex exonuclease rrp40
g23144	ext1c	5.73186	20.3416	3.54887	0.0449225	exostosin-1c
g20766	eys	4.36541	0.663993	0.152103	0.0379096	protein eyes shut homolog
g8448	ezh1	2085.72	784.097	0.375935	0.0180943	histone-lysine n-methyltransferase ezh1
g35192	ezh2	0.637905	5.53189	8.67197	0.0360325	histone-lysine n-methyltransferase ezh2
g28471	f107b	24.0231	232.653	9.68455	0.00233456	protein fam107b
g45681	f110b	14.5464	77.313	5.31493	0.00597007	protein fam110b
g11562	f117a	293.842	68.5442	0.233269	0.00310973	protein fam117a
g8383	f122a	167.821	59.6675	0.355543	0.0159314	protein fam122a
g12816	f124a	51.3854	14.6964	0.286003	0.00768703	protein fam124a
g3666	f132a	185.245	33.8386	0.182669	1.35247e-05	protein fam132a flags: precursor
g42418	f134c	6.70685	25.377	3.78374	0.0383377	protein fam134c
g14813	f154a	10.2452	3.29624	0.321735	0.0242444	protein fam154a
g41156	f1711	4.71953	19.0613	4.03881	0.0219323	protein fam171a1 flags: precursor
g31838	f180a	6.0102	0.744805	0.123923	0.0145197	protein fam180a flags: precursor
g15723	f193a	167.964	78.4865	0.467282	0.0287398	protein fam193a
g45313	f262	0.212354	6.70725	31.5852	0.00146957	6-phosphofructo-2-kinase fructose- -biphosphatase 2 short=6pf-2-k fru- -p2ase 2 short=pfk fbpase 2
g10468	fa13a	347.609	1145.65	3.2958	0.0331904	protein fam13a
g32019	fa13a	251.647	900.757	3.57944	0.0330568	protein fam13a
g7139	fa46a	21.1149	6.21867	0.294516	0.0157951	protein fam46a
g12646	fa46a	396.892	120.218	0.302898	0.0237137	protein fam46a
g37726	fa46a	1.68281	12.5358	7.44933	0.00990054	protein fam46a
g26555	fa46c	80.4331	29.7945	0.370426	0.0260859	protein fam46c
g45026	fa83d	1.56331	8.27382	5.29252	0.0388056	protein fam83d
g21357	fa98a	424.913	176.372	0.415079	0.0482976	protein fam98a
g36389	facr1	73.2362	222.804	3.04226	0.0371556	fatty acyl- reductase 1
g37986	facr1	44.0128	156.691	3.56014	0.019237	fatty acyl- reductase 1
g39538	facr1	57.4003	279.461	4.86864	0.00309796	fatty acyl- reductase 1
g798	faim1	239.568	44.8528	0.187224	0.0134441	fas apoptotic inhibitory molecule 1 short=rfaim
g17829	fakd1	71.6502	25.4643	0.355397	0.0237348	fast kinase domain-containing protein 1
g19959	farp1	308.92	117.424	0.380112	0.0357586	and pleckstrin domain-containing protein 1
g3575	farp1	100.698	49.7244	0.493798	0.0411523	and pleckstrin domain-containing protein 1
g1173	fas	2063.68	283.926	0.137582	3.88267e-06	fatty acid synthase includes:
g39487	fas	58.1045	11.5021	0.197956	0.0217195	fatty acid synthase includes:
g36740	fat1	5.41983	21.3633	3.9417	0.0265302	protocadherin fat 1
g41740	fat1	5.36299	24.2899	4.52918	0.0255833	protocadherin fat 1
g336	fbln2	376.584	169.566	0.450274	0.0366953	fibulin-2 short=fibl-2 flags: precursor
g20319	fbln7	1.70878	13.5551	7.93266	5.91312e-05	fibulin-7 short=fibl-7 flags: precursor
g14638	fbp1l	3.33686	0.314744	0.0943236	0.0497881	formin-binding protein 1-like
g36246	fbw1b	5.95875	28.2508	4.74107	0.0151551	f-box wd repeat-containing protein 11
g40606	fbw1b	7.13341	41.2632	5.7845	0.00469047	f-box wd repeat-containing protein 11
g22078	fbx21	128.009	749.403	5.85429	0.0072993	f-box only protein 21
g35691	fbx30	0.660169	5.23499	7.92977	0.0474796	f-box only protein 30
g5141	fbx33	649.515	212.354	0.326942	0.00936592	f-box only protein 33
g37030	fbx42	19.2058	7.20727	0.375266	0.0434089	f-box only protein 42
g38676	fbx46	6.53257	33.6969	5.15828	0.0197085	f-box only protein 46
g14713	fbxl7	82944.5	356666	4.30005	0.000878829	f-box lrr-repeat protein 7
g41448	fbxw5	7.46385	35.4409	4.74834	0.00636546	f-box wd repeat-containing protein 5
g16984	fcho2	21.0794	6.2376	0.29591	0.00413233	fch domain only protein 2
g2948	fcho2	1094.75	404.815	0.36978	0.0336464	fch domain only protein 2
g43481	fem1b	1.0422	14.8926	14.2895	0.000649789	protein fem-1 homolog b short=fem1b
g40629	fem1c	4.37672	20.6945	4.7283	0.0258562	protein fem-1 homolog c short=fem1c
g43548	fem1c	3.57511	18.8697	5.27808	0.0436156	protein fem-1 homolog c short=fem1c
g39734	fem1c	0.735147	8.19215	11.1436	0.0056655	protein fem-1 homolog c short=fem1c
g23657	ferm1	49.1175	185.751	3.78178	0.031429	fermitin family homolog 1
g20708	ffar3	6.96964	34.5458	4.95661	0.0401361	free fatty acid receptor 3
g15849	fgf4b	12.3994	63.1663	5.0943	0.0118305	fibroblast growth factor 4b short=fgf-4b
g7573	fgfp1	62.4198	4.41383	0.070712	0.0122021	fibroblast growth factor-binding protein 1 short=fgf-bp short=fgf-bp1 short=fgf-binding protein 1 short=fgfbp-1 short=growth factor-binding protein 1 flags: precursor
g36211	fgfr2	49.1258	180.904	3.68247	0.0307786	fibroblast growth factor receptor 2 short=fgfr-2 flags: precursor
g29124	fgfr3	13.7983	60.3926	4.37682	0.0253394	fibroblast growth factor receptor 3 short=fgfr-3 flags: precursor
g41681	fgfr3	4.43944	29.2174	6.58132	0.00591588	fibroblast growth factor receptor 3 short=fgfr-3 flags: precursor
g19499	fgrl1	12.8911	2.4309	0.188572	0.0256529	fibroblast growth factor receptor-like 1 flags: precursor
g3455	fhod3	26.2323	9.97171	0.380131	0.0203846	fh1 fh2 domain-containing protein 3
g15987	fibp	9.40632	3.44002	0.365714	0.0410631	acidic fibroblast growth factor intracellular-binding protein short=afgf intracellular-binding protein
g32318	fkbp4	19.3993	149.635	7.71344	0.0060431	peptidyl-prolyl cis-trans isomerase fkbp4 short=ppiase fkbp4
g38201	fl2d	28.994	5.08131	0.175254	0.00127739	pre-mrna-splicing regulator wtap
g44168	flna	25.5204	92.5499	3.62651	0.0356369	filamin-a short=fln-a
g29565	flna	20.8669	82.4858	3.95295	0.0346849	filamin-a short=fln-a
g37484	flna	35.9539	167.923	4.67051	0.00974797	filamin-a short=fln-a
g28145	flnc	1.51456	5.86573	3.8729	0.0450211	filamin-c short=fln-c short=flnc
g29999	flnc	1.76022	10.5386	5.98707	0.00722918	filamin-c short=fln-c short=flnc
g45013	flot1	7.97452	54.9052	6.88508	0.000609307	flotillin-1
g13818	flot2	1516.4	659.442	0.434874	0.031345	flotillin-2
g15873	flrt3	265.424	73.9666	0.278674	0.025009	leucine-rich repeat transmembrane protein flrt3
g7174	fmn2	12.0878	1.9966	0.165175	0.00190219	formin-2
g16558	fmod	55.7539	12.1802	0.218464	0.0362393	fibromodulin short=fm
g7491	fnd3b	593.265	213.467	0.359817	0.0144012	fibronectin type iii domain-containing protein 3b
g19778	fnd3b	478.841	175.342	0.36618	0.027396	fibronectin type iii domain-containing protein 3b
g1697	fntb	2.70006	24.3761	9.028	0.00429678	protein farnesyltransferase subunit beta short=ftase-beta
g32497	fosl2	5.88123	54.8641	9.32867	0.000576172	fos-related antigen 2 short=fra-2
g7112	foxg1	1.18127	31.947	27.0446	0.0010761	forkhead box protein g1 short= 1
g31655	foxj3	1.28787	8.18492	6.3554	0.0347982	forkhead box protein j3
g32142	foxk1	21.7463	88.9753	4.09151	0.0093312	forkhead box protein k1
g26420	foxn2	11.8498	4.48707	0.378661	0.0364705	forkhead box protein n2
g21326	foxo1	3.05231	14.9323	4.89214	0.0429728	forkhead box protein o1
g45214	foxo3	5.35844	26.5596	4.9566	0.0188128	forkhead box protein o3 short= 3 short=x 3
g11932	fr1l4	10.849	89.4755	8.24738	0.00317939	fer-1-like protein 4
g8653	fr1l4	9.38729	383.058	40.8061	0.000319495	fer-1-like protein 4
g30820	fr1l4	0.318953	62.5151	196.001	1.44208e-05	fer-1-like protein 4
g30395	fr1l6	0.212354	15.9596	75.1557	0.000880727	fer-1-like protein 6
g40559	frm4b	5.61034	31.6675	5.64449	0.00976521	ferm domain-containing protein 4b
g15867	frrs1	67.8604	269.201	3.96699	0.00140582	ferric-chelate reductase 1
g41753	fscn1	112.577	426.269	3.78647	0.0193713	fascin
g33345	fst	2.80126	8.28381	2.95717	0.0480735	follistatin short=fs
g4277	fstl5	5.02136	0.795124	0.158348	0.0194725	follistatin-related protein 5
g8458	ftcd	29.2988	144.364	4.92731	0.023452	formimidoyltransferase-cyclodeaminase
g34615	fubp2	8.62116	45.6852	5.2992	0.012339	far upstream element-binding protein 2 short=fuse-binding protein 2
g45206	fubp2	4.30941	42.218	9.79671	0.000551584	far upstream element-binding protein 2 short=fuse-binding protein 2
g28524	fubp3	22.7301	90.7357	3.99187	0.0316385	far upstream element-binding protein 3 short=fuse-binding protein 3
g26512	fuk	1.86185	9.89919	5.31686	0.0403647	l-fucose kinase short=fucokinase
g17235	fxa1a	184.328	1051.81	5.70617	0.00290606	forkhead box protein a1-a short= 1a
g7086	fxj1a	6.48499	0.843936	0.130137	0.0450422	forkhead box protein j1-a short= 1-a short= 1a short=x 1
g34989	fxr2	5.48815	26.9625	4.91286	0.0165536	fragile x mental retardation syndrome-related protein 2
g27888	fyn	38.8677	4.64041	0.11939	0.0344186	tyrosine-protein kinase fyn
g17531	fyn	226.049	95.6569	0.423169	0.043097	tyrosine-protein kinase fyn
g26491	fyv1	3.8276	25.5959	6.6872	0.00382768	1-phosphatidylinositol-3-phosphate 5-kinase short=phosphatidylinositol-3-phosphate 5-kinase
g5717	g109a	11.7108	203.541	17.3807	0.0140412	g-protein coupled receptor 109a
g17551	g137b	436.011	177.016	0.40599	0.0469458	integral membrane protein gpr137b
g9637	ga2l3	48.1606	16.1483	0.335301	0.0120467	gas2-like protein 3
g11788	ga45g	9.13197	53.2101	5.82679	0.0158166	growth arrest and dna damage-inducible protein gadd45 gamma
g22320	galns	140.341	51.9791	0.370376	0.0464905	n-acetylgalactosamine-6-sulfatase
g8250	gatb	17.0533	52.7098	3.09089	0.0420287	probable glutamyl-trna amidotransferase subunit mitochondrial short=glu-adt subunit b
g38890	gbb1	0.37183	40.1289	107.922	1.52212e-08	guanine nucleotide-binding protein g g g subunit beta-1
g39799	gbb4	1.07551	42.4292	39.4501	8.43612e-07	guanine nucleotide-binding protein subunit beta-4
g6188	gbb5	10.8338	2.67018	0.246467	0.0297083	guanine nucleotide-binding protein subunit beta-5
g22646	gbp1	708.218	181.846	0.256765	0.00474545	interferon-induced guanylate-binding protein 1
g19746	gbp4	39.5331	11.4588	0.289854	0.0487864	guanylate-binding protein 4
g4167	gbra4	0.597086	6.61397	11.0771	0.0388323	gamma-aminobutyric acid receptor subunit alpha-4
g4168	gbrb1	39.2563	142.075	3.61918	0.00346839	gamma-aminobutyric acid receptor subunit beta-1
g3104	gbrg3	10.6536	0.384958	0.036134	0.00835616	gamma-aminobutyric acid receptor subunit gamma-3
g14183	gbrp	3.02642	0	0	0.013362	gamma-aminobutyric acid receptor subunit pi
g37734	gcn1l	3.2128	15.8318	4.92774	0.034196	translational activator gcn1 short= 1
g45787	gcn1l	3.37143	16.8657	5.00252	0.0200468	translational activator gcn1 short= 1
g7884	gcnt3	3.19873	18.8388	5.88945	0.00343398	beta- -galactosyl-o-glycosyl-glycoprotein beta- -n-acetylglucosaminyltransferase 3
g39739	gcp2	2.06484	10.8087	5.23462	0.0431548	gamma-tubulin complex component 2 short=gcp-2
g24697	gcr	352.092	111.405	0.316407	0.018299	glucocorticoid receptor short=gr
g10352	gdir2	2565.46	898.93	0.350397	0.0352286	rho gdp-dissociation inhibitor 2 short=rho gdi 2
g18503	geph	343.157	93.1498	0.27145	0.00791002	gephyrin includes:
g17328	geph	2.83346	13.5309	4.7754	0.0421909	gephyrin includes:
g32250	gfpt1	9.32501	36.2647	3.88897	0.021838	glucosamine--fructose-6-phosphate aminotransferase 1
g40907	gfpt1	11.0944	49.1416	4.4294	0.019999	glucosamine--fructose-6-phosphate aminotransferase 1
g7103	gfra1	133.994	52.8114	0.394133	0.017685	gdnf family receptor alpha-1 short=gdnf receptor alpha-1 short=gdnfr-alpha-1 short=gfr-alpha-1
g10370	ggt5	125.895	401.931	3.1926	0.0320617	gamma-glutamyltransferase 5 short=ggt 5
g9323	ghr	30.3944	156.978	5.1647	0.0355188	growth hormone receptor short=gh receptor
g26554	gima7	3.67992	0.113787	0.030921	0.00804631	gtpase imap family member 7
g25543	gima7	221.117	9.26272	0.0418905	0.0128412	gtpase imap family member 7
g30946	gima7	30.335	3.46754	0.114308	0.0389131	gtpase imap family member 7
g28207	gima7	463.236	74.9831	0.161868	0.0168854	gtpase imap family member 7
g21429	gima7	182.417	65.1936	0.357387	0.0238913	gtpase imap family member 7
g21346	glgb	31.749	93.7678	2.95341	0.0359822	-alpha-glucan-branching enzyme
g23204	glgb	34.8297	163.256	4.68727	0.00544437	-alpha-glucan-branching enzyme
g3541	glp2r	32.0753	12.4617	0.388514	0.0261321	glucagon-like peptide 2 receptor short=glp-2 receptor short=glp-2-r short=glp-2r
g23608	glpc	10.6549	22.0654	2.07092	0.01997	glycophorin-c
g4427	glpk	25870.6	167248	6.4648	0.000433571	glycerol kinase short=gk short=glycerokinase
g39012	glpk5	3.02661	13.722	4.53377	0.0440304	glycerol kinase 5 short=gk 5 short=glycerokinase 5
g7017	glrb	43.9725	5.46233	0.124222	0.0261354	glycine receptor subunit beta
g996	glrb	10.0789	1.91036	0.189541	0.00292513	glycine receptor subunit beta
g27228	glrx1	649.481	150.194	0.231252	0.0151607	glutaredoxin-1
g42120	glrx3	20.23	53.7408	2.65649	0.0071975	glutaredoxin 3
g45276	glsk	6.50624	29.2957	4.50271	0.0162854	glutaminase kidney mitochondrial short=gls
g34811	glsk	5.36383	24.7862	4.62099	0.0369015	glutaminase kidney mitochondrial short=gls
g44809	gltp	0.82985	7.35044	8.85755	0.0207611	glycolipid transfer protein short=gltp
g44026	glyg	80.4691	228.871	2.84421	0.00875354	glycogenin-1 short=gn-1 short=gn1
g28014	glym	6.00359	25.56	4.25746	0.0422671	serine mitochondrial short=shmt
g12941	gmfb	1251.78	348.118	0.278099	0.0147421	glia maturation factor beta short=gmf-beta
g44470	gnai1	10.2961	46.3395	4.50067	0.0186076	guanine nucleotide-binding protein g subunit alpha-1
g45487	gnai3	16.2694	107.661	6.61736	0.000543874	guanine nucleotide-binding protein g subunit alpha
g23883	gnaq	1.00366	5.6919	5.67115	0.00678871	guanine nucleotide-binding protein g subunit alpha
g42794	gnas1	2.87243	20.5803	7.16477	0.00442083	guanine nucleotide-binding protein g subunit alpha isoforms xlas
g34829	goga3	1.87205	9.87815	5.27664	0.0377698	golgin subfamily a member 3
g42367	gogb1	6.47149	26.9977	4.17178	0.0363309	golgin subfamily b member 1
g36329	golp3	7.75275	57.3441	7.39661	0.000872747	golgi phosphoprotein 3
g33070	gosr2	0.637062	6.22442	9.77051	0.0123023	golgi snap receptor complex member 2
g32408	gosr2	0	5.59005	Inf	0.000785895	golgi snap receptor complex member 2
g19036	got1a	7.8693	0.283641	0.036044	0.00046452	vesicle transport protein got1a
g14415	gp110	18.1125	0.506212	0.0279483	0.0170833	g-protein coupled receptor 110 flags: precursor
g16719	gp116	44.8667	2.42981	0.0541561	0.00484977	probable g-protein coupled receptor 116 flags: precursor
g39635	gp125	4.46197	21.4742	4.81272	0.00930781	probable g-protein coupled receptor 125 flags: precursor
g36077	gp125	1.88564	21.2997	11.2957	0.000562777	probable g-protein coupled receptor 125 flags: precursor
g43532	gp146	0.617496	8.10214	13.121	0.00559221	probable g-protein coupled receptor 146
g8426	gp153	2.75462	0.234271	0.0850467	0.0177086	probable g-protein coupled receptor 153
g13674	gpc1	118.342	40.5167	0.342371	0.0307627	glypican-1
g8085	gpc1	50.8889	186.302	3.66095	0.0229516	glypican-1 contains:
g35262	gpc1	7.90187	58.1729	7.36191	0.00133501	glypican-1
g45310	gpc3	0	4.1538	Inf	0.011099	glypican-3
g45647	gpc4	6.11575	21.5874	3.5298	0.0324952	glypican-4
g4028	gpc5	71.8143	287.375	4.00164	0.0178326	glypican-5 contains:
g43261	gpc5c	36.1387	102.859	2.84622	0.0484258	g-protein coupled receptor family c group 5 member c
g19432	gpc5d	10.3376	42.3717	4.09879	0.0043598	g-protein coupled receptor family c group 5 member d
g28508	gpda	3006.04	9386.72	3.12262	0.0354225	glycerol-3-phosphate dehydrogenase cytoplasmic short=gpd-c short=gpdh-c
g33299	gpda	620	3554.68	5.73336	0.0011809	glycerol-3-phosphate dehydrogenase cytoplasmic short=gpd-c short=gpdh-c
g43268	gpda	184.682	1264.15	6.84501	0.000433059	glycerol-3-phosphate dehydrogenase cytoplasmic short=gpd-c short=gpdh-c
g42793	gpkow	4.06391	32.2356	7.93217	0.00166114	g patch domain and kow motifs-containing protein
g8083	gpm6a	586.87	145.697	0.248262	0.0334883	neuronal membrane glycoprotein m6-a short=m6a
g17496	gpr26	14.4702	4.13801	0.285967	0.00322669	g-protein coupled receptor 26
g5716	gpr31	0	36.6203	Inf	9.08063e-05	probable g-protein coupled receptor 31
g14225	gpr37	3.29376	0.272335	0.0826821	0.0114542	probable g-protein coupled receptor 37 flags: precursor
g4944	gpr75	19.3775	4.12678	0.212968	0.00650631	probable g-protein coupled receptor 75
g12573	graa	283.256	718.108	2.53519	0.0313147	granzyme a flags: precursor
g32724	gram3	81.2685	354.816	4.36597	0.0212175	gram domain-containing protein 3
g12909	grap1	106.549	24.7053	0.231868	0.000390498	grip1-associated protein 1 short=grasp-1
g8801	grd2i	27.7461	2.81669	0.101517	0.00983538	delphilin
g10890	grhl2	59.0021	261.258	4.42795	0.00564733	grainyhead-like protein 2 homolog
g11227	grhpr	176.569	67.9961	0.385095	0.0472671	glyoxylate reductase hydroxypyruvate reductase
g9042	gria3	11.5696	55.2775	4.77781	0.0146075	glutamate receptor 3 short= -3
g1241	gria4	3.43789	0.760326	0.22116	0.0352843	glutamate receptor 4 short= -4 short= 4
g367	gria4	83.9438	32.5819	0.388139	0.0143941	glutamate receptor 4 short= -4 short= 4
g32923	grik1	0.882728	5.38528	6.10073	0.0475818	glutamate ionotropic kainate 1
g11359	grm1b	161.823	77.6639	0.479931	0.0486785	gram domain-containing protein 1b
g13187	grm1b	0.149271	4.4933	30.1015	0.0454595	gram domain-containing protein 1b
g41184	grp75	36.1279	273.603	7.5732	0.000139319	stress-70 mitochondrial
g38405	grpe2	8.04501	1.72325	0.214201	0.036187	protein homolog mitochondrial
g773	gsg1l	1.8352	0	0	0.028054	germ cell-specific gene 1-like protein short=gsg1-like protein
g40215	gtd2a	3.12365	21.7876	6.97504	0.00349689	general transcription factor ii-i repeat domain-containing protein 2a short=gtf2i repeat domain-containing protein 2a
g44450	gtpb1	1.64949	10.3263	6.26025	0.0229824	gtp-binding protein 1
g14511	gtpb1	1.2452	8.49926	6.82564	0.0298197	gtp-binding protein 1
g12637	gtpb2	58.1854	264.149	4.53977	0.0106254	gtp-binding protein 2
g36773	gtpb2	10.0192	51.1789	5.10809	0.00457845	gtp-binding protein 2
g23319	gtr1	1.84365	0.0945469	0.0512824	0.0311759	solute carrier family facilitated glucose transporter member 1
g33569	gtr1	212.561	1112.54	5.23395	0.00525324	solute carrier family facilitated glucose transporter member 1
g8232	gtr1	7.62273	426.314	55.9267	5.9024e-10	solute carrier family facilitated glucose transporter member 1
g42351	gtr1	3.11641	174.369	55.952	2.58931e-09	solute carrier family facilitated glucose transporter member 1
g44562	gtr12	0.854389	3.08279	3.60819	0.0336079	solute carrier family facilitated glucose transporter member 12
g24362	gtr12	1.31764	7.90563	5.99984	0.0281358	solute carrier family facilitated glucose transporter member 12
g6508	gtr2	2.16182	0	0	0.0164861	solute carrier family facilitated glucose transporter member 2
g21637	gtr5	33.9327	201.117	5.92695	0.000216285	solute carrier family facilitated glucose transporter member 5
g12113	gulp1	3.1504	18.3635	5.82893	0.0102688	ptb domain-containing engulfment adapter protein 1
g27260	gvin1	52.4656	5.01673	0.0956194	0.00151487	interferon-induced very large gtpase 1
g23202	gvin1	17.1549	2.87205	0.167419	0.0158039	interferon-induced very large gtpase 1
g31130	gvin1	12.4067	2.16075	0.17416	0.00404174	interferon-induced very large gtpase 1
g25495	gvin1	21.0092	4.38932	0.208924	0.00511178	interferon-induced very large gtpase 1
g27434	gvin1	18.7089	6.46284	0.345441	0.0403098	interferon-induced very large gtpase 1
g411	gys2	3.38164	209.252	61.8787	0.0105797	glycogen liver
g21654	h1	149.368	20.2562	0.135612	0.000585316	histone h1 contains:
g35805	h2a	3.01167	8.67873	2.8817	0.00836349	histone h2a
g704	h2b	193.671	48.2643	0.249208	0.0358715	histone h2b
g21071	h3	17.2944	1.97106	0.113971	0.00255446	histone h3
g11140	h3	0	2.20732	Inf	0.0314935	histone h3
g39020	h33	173.25	394.531	2.27723	0.0221766	histone
g28475	h4	13.0167	2.38228	0.183017	0.00611948	histone h4
g12073	h90a1	0.424708	17.3723	40.904	0.00388198	heat shock protein hsp 90-alpha 1
g28286	ha11	365.589	29.073	0.0795237	0.045277	h-2 class i histocompatibility d-b alpha chain short=h-2d flags: precursor
g36156	ha1d	148.823	351.127	2.35935	0.0271184	h-2 class i histocompatibility k-d alpha chain short=h-2k flags: precursor
g33634	ha1f	221.53	64.9578	0.293223	0.0185472	class i histocompatibility f10 alpha chain
g45226	ha1l	0.531307	70.9741	133.584	4.8535e-10	h-2 class i histocompatibility l-d alpha chain flags: precursor
g30439	habp4	5.73809	19.2388	3.35283	0.0376075	intracellular hyaluronan-binding protein 4 short=ihabp4
g30794	hat1	3.92267	17.0691	4.3514	0.0132566	histone acetyltransferase type b catalytic subunit
g23625	haus4	88.4023	33.7086	0.381309	0.0330784	haus augmin-like complex subunit 4
g25343	hbegf	121.682	349.846	2.87508	0.0304824	proheparin-binding egf-like growth factor contains:
g36558	hbs1l	6.57455	25.4629	3.87294	0.0413092	hbs1-like protein
g24759	hbs1l	12.2755	68.9798	5.61932	0.00637348	hbs1-like protein
g34888	hcdh	21.6456	38.1315	1.76163	0.0277329	hydroxyacyl-coenzyme a mitochondrial short=hcdh
g41867	hd	2.25816	13.3649	5.9185	0.0107504	huntingtin
g35330	hdac1	16.6071	55.5029	3.34213	0.027597	histone deacetylase 1 short=hd1
g18561	hdac7	1012.04	335.539	0.331549	0.0421003	histone deacetylase 7 short=hd7
g38229	hdhd1	7.04094	19.709	2.7992	0.0183975	haloacid dehalogenase-like hydrolase domain-containing protein 1
g40709	helz	7.64204	2.12834	0.278504	0.032984	probable helicase with zinc finger domain
g9510	herc3	2112.08	79.189	0.0374933	9.94536e-12	probable e3 ubiquitin-protein ligase herc3
g32298	herc3	18.0881	62.5447	3.45777	0.0371436	probable e3 ubiquitin-protein ligase herc3
g22791	herc4	1677.3	36.6198	0.0218326	0.000121935	probable e3 ubiquitin-protein ligase herc4
g31172	hgs	15.4615	65.2731	4.22165	0.0248591	hepatocyte growth factor-regulated tyrosine kinase substrate
g32765	hgs	2.92446	15.6416	5.34853	0.0205932	hepatocyte growth factor-regulated tyrosine kinase substrate
g45825	hif1a	15.2884	70.4705	4.60942	0.0184847	hypoxia-inducible factor 1-alpha short=hif-1-alpha short=hif1-alpha
g34468	hif1a	6.71346	36.4761	5.43328	0.00593651	hypoxia-inducible factor 1-alpha short=hif-1-alpha short=hif1-alpha
g24331	hipk2	211.476	45.0324	0.212943	0.0165094	homeodomain-interacting protein kinase 2 short=hhipk2
g38632	hipk2	8.05638	3.2049	0.397809	0.0370075	homeodomain-interacting protein kinase 2
g20568	hipk3	2634.32	859.959	0.326445	0.0259704	homeodomain-interacting protein kinase 3
g42096	hlaf	224.981	331.756	1.4746	0.0497942	hla class i histocompatibility alpha chain f
g40826	hlaf	111.975	246.932	2.20524	0.0244371	hla class i histocompatibility alpha chain f
g31367	hlag	721.169	160.63	0.222735	0.00270019	patr class i histocompatibility alpha chain g
g44551	hlag	429.678	645.056	1.50125	0.0312611	hla class i histocompatibility alpha chain g
g41030	hm20b	13.1272	63.173	4.81237	0.00569565	swi snf-related matrix-associated actin-dependent regulator of chromatin subfamily e member 1-related short=smarce1-related protein
g33334	hm20b	3.12047	18.4847	5.92368	0.0109079	swi snf-related matrix-associated actin-dependent regulator of chromatin subfamily e member 1-related short=smarce1-related protein
g9487	hmgc2	4.0474	0.32144	0.0794188	0.00293044	probable 3-hydroxymethyl-3-methylglutaryl- lyase 2
g22009	hmmr	10.2507	33.0538	3.22455	0.0217909	hyaluronan mediated motility receptor
g18771	hnrcl	829.597	304.753	0.367351	0.0190274	heterogeneous nuclear ribonucleoprotein c-like 1 short=hnrnp c-like-1
g36675	hnrl1	13.9172	58.7539	4.22167	0.0216644	heterogeneous nuclear ribonucleoprotein u-like protein 1
g37151	hnrpk	25.3353	118.237	4.66689	0.0114791	heterogeneous nuclear ribonucleoprotein k short=hnrnp k
g43217	hnrpk	6.16957	47.4994	7.69898	0.00145472	heterogeneous nuclear ribonucleoprotein k short=hnrnp k
g9771	hnrpu	152.812	619.37	4.05315	0.0209013	heterogeneous nuclear ribonucleoprotein u short=hnrnp u
g35401	hnrpu	11.4058	88.2848	7.74034	0.00147332	heterogeneous nuclear ribonucleoprotein u short=hnrnp u
g13050	hpln4	130.925	13.2842	0.101464	5.08073e-06	hyaluronan and proteoglycan link protein 4
g7709	hsp70	462.224	1348.73	2.9179	0.00582342	heat shock cognate 70 kda protein short=hsp70
g39709	hsp7c	61.6418	2056.51	33.3623	7.2293e-10	heat shock cognate 71 kda protein
g38398	htai2	23.1814	62.4316	2.69317	0.00761256	oxidoreductase htatip2
g34755	htr5b	1.09508	11.1795	10.2088	0.00361743	heat repeat-containing protein 5b
g13240	htr7a	677.207	1908.11	2.81762	0.0285876	heat repeat-containing protein 7a
g6219	hxc9	45.4147	104.777	2.30712	0.0360972	homeobox protein hox-c9
g10455	hxk1	464.858	99.7958	0.21468	0.00213336	hexokinase-1
g38301	hxk2	42.0673	173.46	4.12339	0.0187287	hexokinase-2
g45391	hxk2	14.7451	70.0221	4.74882	0.0245596	hexokinase-2
g37176	hxk2	13.4617	75.1067	5.57928	0.00712916	hexokinase-2
g3113	hxk4	5.99417	1.47629	0.246288	0.0337243	glucokinase
g23289	hydin	31.6592	7.46129	0.235675	0.0363377	hydrocephalus-inducing protein
g43969	hyep	27.9743	161.119	5.75954	0.00233064	epoxide hydrolase 1
g24730	i14k	46367.7	2293.66	0.0494667	0.00450545	14 kda transmembrane protein
g605	i17rb	7.46468	67.9181	9.09859	0.00698112	interleukin-17 receptor b short=il-17 receptor b short=il-17rb
g11875	i17rd	26.901	9.97585	0.370836	0.0492664	interleukin-17 receptor d short=il-17 receptor d short=il-17rd
g38977	i5p2	5.40856	35.119	6.49322	0.00281075	type ii inositol- -trisphosphate 5-phosphatase
g32979	ibp2a	86.094	347.955	4.04157	0.00603184	insulin-like growth factor-binding protein 2-a short=igf-binding protein 2-a short=igfbp-2-a short=igfbp-2a flags: precursor
g39307	ibp2a	95.4508	454.442	4.76101	0.00321779	insulin-like growth factor-binding protein 2-a short=igf-binding protein 2-a short=igfbp-2-a short=igfbp-2a flags: precursor
g24187	ica1l	107.106	42.8609	0.400174	0.0286757	islet cell autoantigen 1-like protein
g1251	icln	6.85147	0.406836	0.0593793	0.0100382	methylosome subunit picln
g36667	ide	7.43239	34.2056	4.60223	0.0085119	insulin-degrading enzyme
g44715	if2b	10.3757	33.9883	3.27577	0.0387593	eukaryotic translation initiation factor 2 subunit 2
g1751	if2b3	46.6037	16.0765	0.344961	0.0319039	insulin-like growth factor 2 mrna-binding protein 3 short=igf2 mrna-binding protein 3 short=imp-3
g31933	if2p	42.2544	143.43	3.39445	0.0455836	eukaryotic translation initiation factor 5b short=eif-5b
g38295	if2p	28.0174	96.2153	3.43412	0.034214	eukaryotic translation initiation factor 5b short=eif-5b
g26148	if44l	443.681	81.1316	0.18286	0.0249153	interferon-induced protein 44-like
g37993	if4a3	91.1891	206.427	2.26372	0.026339	eukaryotic initiation factor 4a-iii short=eif-4a-iii short=eif4a-iii
g34143	if4a3	75.4928	184.652	2.44595	0.0341961	eukaryotic initiation factor 4a-iii short=eif-4a-iii short=eif4a-iii
g42432	if4ea	21.6103	49.2125	2.27728	0.0244885	eukaryotic translation initiation factor 4e-1a short=eif4e-1a
g38148	if4g1	11.1172	2.74379	0.246806	0.01289	eukaryotic translation initiation factor 4 gamma 1 short=eif-4-gamma 1 short=eif-4g 1 short=eif-4g1
g40945	if4g1	5.98033	30.0614	5.02671	0.0112341	eukaryotic translation initiation factor 4 gamma 1 short=eif-4-gamma 1 short=eif-4g 1 short=eif-4g1
g42966	if4g2	77.0612	267.209	3.46749	0.0400621	eukaryotic translation initiation factor 4 gamma 2 short=eif-4-gamma 2 short=eif-4g 2 short=eif4g 2
g41910	if4g3	18.9496	63.2913	3.33998	0.0486155	eukaryotic translation initiation factor 4 gamma 3 short=eif-4-gamma 3 short=eif-4g 3 short=eif4g 3
g44400	if4g3	9.5502	42.0504	4.40309	0.0187292	eukaryotic translation initiation factor 4 gamma 3 short=eif-4-gamma 3 short=eif-4g 3 short=eif4g 3
g5881	ifih1	1026.91	200.905	0.195641	0.000243757	interferon-induced helicase c domain-containing protein 1
g7769	ifit5	27374.2	211.776	0.00773632	9.2e-06	interferon-induced protein with tetratricopeptide repeats 5 short=ifit-5
g9746	ihh	17.9477	87.3798	4.86858	0.0132949	indian hedgehog b protein short=ihhb
g25978	iigp5	401.951	53.9489	0.134217	0.0274754	interferon-inducible gtpase 5
g17256	il23r	117.687	536.76	4.5609	0.0201232	interleukin-23 receptor short=il-23 receptor short=il-23r flags: precursor
g31901	ilk	6.13727	33.4178	5.44506	0.00687251	integrin-linked protein kinase
g1804	ima1	6.66371	0	0	0.0205167	importin subunit alpha-1
g43938	imb1	2.40505	12.0042	4.99125	0.0432708	importin subunit beta-1
g42147	impa1	30.6181	104.449	3.41135	0.0049056	inositol monophosphatase 1 short=imp 1 short=impase 1
g11997	in35	802.491	157.045	0.195697	0.0379222	interferon-induced 35 kda protein short=ifp 35 short=ifi-35
g42499	insr	1.62892	8.6401	5.30418	0.04189	insulin receptor short=ir ame: cd_antigen=cd220 contains:
g32295	int1	2.27181	13.4372	5.91478	0.00369481	integrator complex subunit 1 short=int1
g32555	int1	0.308748	4.10781	13.3047	0.0276949	integrator complex subunit 1 short=int1
g40552	int2	6.38209	34.8322	5.45782	0.00869836	integrator complex subunit 2 short=int2
g28944	int6a	16.0775	70.9094	4.41046	0.0159144	integrator complex subunit 6-a short=int6-a
g38509	ipo4	5.71837	25.1154	4.39205	0.0250775	importin-4 short=imp4
g9029	ipo7	109.111	383.125	3.51134	0.0276852	importin-7 short=imp7
g40320	ipo7	13.042	74.8482	5.73902	0.00128872	importin-7 short=imp7
g45905	ipo9	4.10727	19.7614	4.81133	0.0184877	importin-9 short=imp9
g40974	irf6	14.2054	48.2649	3.39764	0.0402568	interferon regulatory factor 6 short=irf-6
g12275	irf7	2029.44	158.68	0.0781889	1.19306e-07	interferon regulatory factor 7 short=irf-7
g43382	irs1	0	3.49587	Inf	0.00759052	insulin receptor substrate 1 short=irs-1
g14993	irs2	118.205	833.849	7.05423	0.00112924	insulin receptor substrate 2 short=irs-2
g23160	irx3	32.4649	126.6	3.89959	0.000277621	iroquois-class homeodomain protein irx-3
g14915	irx6	4.71673	12.352	2.61877	0.0470224	iroquois-class homeodomain protein irx-6
g33823	ist1	13.5766	69.3789	5.1102	0.00718411	ist1 homolog
g18200	ita10	1.87475	17.4655	9.31615	0.00785158	integrin alpha-10 flags: precursor
g31917	ita10	0.308748	12.9682	42.0027	0.00633202	integrin alpha-10 flags: precursor
g20829	itav	175.217	68.3696	0.390199	0.0403115	integrin alpha-v
g45850	itb3	1.032	7.64368	7.40667	0.018231	integrin beta-3
g36615	itb3	0.680578	8.36805	12.2955	0.00632633	integrin beta-3
g7145	itf2	42.5013	13.2209	0.311071	0.0316026	transcription factor 4 short=tcf-4
g351	itfg2	135.357	472.773	3.49279	0.00541082	integrin-alpha fg-gap repeat-containing protein 2
g31953	itln1	12.8243	0	0	0.00020878	intelectin-1 short=itln-1
g28919	jag1b	1.12839	6.6716	5.91248	0.0479315	protein jagged-1b short=jagged1b
g34474	jak1	3.71349	24.5115	6.60066	0.0063814	tyrosine-protein kinase jak1
g3320	jdp2	62.5278	216.69	3.46551	0.023053	jun dimerization protein 2
g37165	jdp2	11.5735	49.8328	4.30578	0.0189863	jun dimerization protein 2
g37499	jhd2c	28.1212	13.4201	0.477225	0.0440521	probable domain-containing histone demethylation protein 2c
g28018	jhd2c	64.1201	208.458	3.25105	0.0421552	probable domain-containing histone demethylation protein 2c
g36167	jmy	10.2659	3.41636	0.332785	0.0195887	junction-mediating and -regulatory protein
g9464	jmy	169.19	59.056	0.349051	0.0182011	junction-mediating and -regulatory protein
g29924	k0664	3.95123	17.484	4.42495	0.0220686	protein kiaa0664 homolog
g16796	k0748	18.5535	64.2101	3.46081	0.0492591	uncharacterized protein kiaa0748 homolog
g25125	k0913	40.2433	178.541	4.43654	0.015093	zinc finger swim domain-containing protein kiaa0913
g26988	k0913	2.60635	16.7506	6.42684	0.0118177	zinc finger swim domain-containing protein kiaa0913
g43066	k0913	7.58445	54.9346	7.24305	0.00142058	zinc finger swim domain-containing protein kiaa0913
g34656	k132l	5.53352	40.1111	7.24875	0.00253291	upf0577 protein kiaa1324-like homolog
g6654	k1614	141.365	48.8744	0.345732	0.0131369	uncharacterized protein kiaa1614
g41638	k1632	2.24727	11.9132	5.30118	0.0287037	upf0493 protein kiaa1632 homolog
g19899	k1c18	2.58932	0.23791	0.0918811	0.00979438	type i cytoskeletal 18
g34670	k2c8	158.816	853.562	5.37455	0.00234647	type ii cytoskeletal 8
g35416	k2c8	43.4898	562.707	12.9388	1.88178e-05	type ii cytoskeletal 8
g37242	k2c8	1.52476	47.7544	31.3192	6.90506e-08	type ii cytoskeletal 8
g42757	k2c8	0	158.019	Inf	4.87869e-15	type ii cytoskeletal 8
g3406	k6pf	333.53	125.609	0.376605	0.0156895	6- muscle type
g33473	k6pl	6.96547	45.6898	6.55947	0.000925528	6- liver type
g43342	k6pp	626.87	2838.98	4.52882	0.00717447	6-phosphofructokinase type c
g42009	k6pp	483.407	2980.12	6.16481	0.00230321	6-phosphofructokinase type c
g36496	kad1	176.767	597.883	3.38232	0.0258673	adenylate kinase isoenzyme 1 short=ak 1
g45678	kank1	6.71674	24.7389	3.68317	0.0336904	kn motif and ankyrin repeat domain-containing protein 1
g29334	kap2	20.9411	74.0747	3.53729	0.0222561	camp-dependent protein kinase type ii-alpha regulatory subunit
g40851	kat2b	1.63929	8.7768	5.35403	0.0458251	histone acetyltransferase kat2b
g2024	kbtb5	104.445	12.0908	0.115762	2.58907e-05	kelch repeat and btb domain-containing protein 5
g41506	kc1d	5.06175	24.2928	4.79928	0.021988	casein kinase i isoform delta short=cki-delta short=ckid
g42593	kc1d	8.51921	70.4605	8.27078	0.000674966	casein kinase i isoform delta short=cki-delta short=ckid
g31854	kc1d	8.37449	71.2678	8.51011	0.000628193	casein kinase i isoform delta short=cki-delta short=ckid
g36642	kc1d	0.308748	11.2421	36.4119	0.000200301	casein kinase i isoform delta short=cki-delta short=ckid
g36699	kc1d	0	8.4734	Inf	7.26623e-05	casein kinase i isoform delta short=cki-delta short=ckid
g24976	kcc2b	21.6325	8.48956	0.392445	0.0202766	calcium calmodulin-dependent protein kinase type ii subunit beta short= kinase ii subunit beta short= -ii subunit beta
g29074	kcc2g	313.053	162.455	0.518938	0.0473803	calcium calmodulin-dependent protein kinase type ii subunit gamma short= kinase ii subunit gamma short= -ii subunit gamma
g13664	kcip1	125.593	54.0742	0.430551	0.0314178	kv channel-interacting protein 1 short=k 1
g14290	kcip4	21.2573	6.97851	0.328288	0.0178177	kv channel-interacting protein 4 short=k 4
g5274	kcmb2	64.4048	23.9497	0.371862	0.0390706	calcium-activated potassium channel subunit beta-2
g3503	kcnc1	0	2.90287	Inf	0.0140385	potassium voltage-gated channel subfamily c member 1
g45000	kcnh3	0.308748	4.84128	15.6804	0.014534	potassium voltage-gated channel subfamily h member 3
g1743	kcnh8	2.52767	19.8457	7.85137	0.00104112	potassium voltage-gated channel subfamily h member 8
g33821	kcnk3	0	2.03454	Inf	0.0449142	potassium channel subfamily k member 3
g7011	kcnk4	40.2933	11.9888	0.297537	0.0222483	potassium channel subfamily k member 4
g21582	kcnn3	28.2308	3.92203	0.138927	0.00768303	small conductance calcium-activated potassium channel protein 3 short=sk3 short=skca 3 short=skca3
g18957	kcnq5	56.3222	16.4931	0.292835	0.00208724	potassium voltage-gated channel subfamily kqt member 5
g12387	kcns1	41.9082	13.4531	0.321013	0.0158152	potassium voltage-gated channel subfamily s member 1
g658	kcp	166.736	25.3194	0.151853	0.00178361	kielin chordin-like protein
g11134	kcrm	4.75654	0	0	0.0040048	creatine kinase m-type
g32987	kd5bb	6.62648	22.4971	3.39503	0.0354839	lysine-specific demethylase 5b-b
g45564	kd5bb	7.00042	27.4285	3.91811	0.0469273	lysine-specific demethylase 5b-b
g43575	kd5bb	2.27889	17.7682	7.79686	0.00474402	lysine-specific demethylase 5b-b
g37154	kdis	1.6818	9.68788	5.76042	0.0346779	kinase d-interacting substrate of 220 kda
g42312	kdm2a	9.83631	52.7756	5.36539	0.0045548	lysine-specific demethylase 2a
g7227	kdm4b	3.72422	0.387724	0.104109	0.00731114	lysine-specific demethylase 4b
g34385	kdm5a	0.447814	5.33542	11.9143	0.0204512	lysine-specific demethylase 5a
g42259	kdm5b	2.32156	13.7268	5.91274	0.0166527	lysine-specific demethylase 5b
g28249	kdm5c	20.2683	76.2131	3.76021	0.037471	lysine-specific demethylase 5c
g12180	kdm6b	1645.69	783.543	0.476119	0.0398582	lysine-specific demethylase 6b
g38166	keap1	22.1487	112.753	5.0907	0.00705674	kelch-like ech-associated protein 1
g35055	keap1	37.2113	190.033	5.10688	0.00526208	kelch-like ech-associated protein 1
g39768	keap1	51.0139	374.682	7.3447	0.00396163	kelch-like ech-associated protein 1
g27274	ki21a	6.22969	1.00443	0.161233	0.0411514	kinesin-like protein kif21a
g5230	ki21a	68.29	401.909	5.88532	0.0438965	kinesin-like protein kif21a
g24975	ki21b	37.0055	8.27164	0.223525	0.0259336	kinesin-like protein kif21b
g36321	ki21b	0.212354	4.26416	20.0804	0.0107985	kinesin-like protein kif21b
g2319	kif19	123.409	45.4253	0.368087	0.016853	kinesin-like protein kif19
g5200	kif1b	81.497	34.7168	0.425989	0.0377274	kinesin-like protein kif1b
g32757	kif2a	0.854389	5.12707	6.00087	0.0037423	kinesin-like protein kif2a
g32606	kif2c	3.82468	0.709459	0.185495	0.0449309	kinesin-like protein kif2c
g33007	kif3a	2.2497	13.1652	5.85196	0.00585828	kinesin-like protein kif3a
g32633	kinh	8.78767	27.0864	3.08232	0.0225733	kinesin-1 heavy chain
g4966	kkcc2	214.273	69.1685	0.322806	0.0115868	calcium calmodulin-dependent protein kinase kinase 2 short= -kk 2 short= -kinase kinase 2 short= 2
g20970	klc1	416.961	172.136	0.412834	0.0367888	kinesin light chain 1 short=klc 1
g40695	klc1	7.79099	29.4614	3.78148	0.0444856	kinesin light chain 1 short=klc 1
g1386	kld8b	493.319	137.007	0.277724	0.00589841	kelch domain-containing protein 8b
g45277	klf5	4.44611	19.0598	4.28685	0.0358502	krueppel-like factor 5
g45378	klf5	1.61618	16.6286	10.2888	0.00273746	krueppel-like factor 5
g43723	klh11	6.10581	24.6562	4.03816	0.0352666	kelch-like protein 11 flags: precursor
g45509	klh11	2.20037	17.1577	7.79765	0.00382683	kelch-like protein 11 flags: precursor
g14960	klh23	17.4025	5.34401	0.307083	0.0485555	kelch-like protein 23
g44225	klh24	21.5796	113.251	5.24806	0.00849245	kelch-like protein 24
g1900	klh26	293.008	98.9792	0.337803	0.0326031	kelch-like protein 26
g824	klh29	10.0383	51.2968	5.11013	0.0144873	kelch-like protein 29
g29032	klhl3	3.165	17.7684	5.61402	0.0134786	kelch-like protein 3
g3664	klhl4	433.304	184.663	0.426174	0.0378112	kelch-like protein 4
g36115	klhl5	1.05511	8.1252	7.70084	0.0202745	kelch-like protein 5
g1695	kpcd	7.0635	0.189094	0.0267706	0.00117072	protein kinase c delta type
g23182	kpce	38.5982	15.5973	0.404095	0.0340104	protein kinase c epsilon type
g31103	kpyk	806.225	3269.15	4.05488	0.0186005	pyruvate kinase muscle isozyme
g35672	kpyk	394.469	2743.88	6.95588	0.00088406	pyruvate kinase muscle isozyme
g4655	kpyk	69.3324	681.456	9.82882	7.35476e-05	pyruvate kinase muscle isozyme
g45545	kpyk	83.2581	827.576	9.93988	8.42021e-05	pyruvate kinase muscle isozyme
g43604	kpym	1194.31	3969.93	3.32404	0.049604	pyruvate kinase isozymes m1 m2
g33403	kpym	461.816	1905.11	4.12526	0.0173771	pyruvate kinase isozymes m1 m2
g36130	kpym	102.403	846.494	8.26629	0.000285239	pyruvate kinase isozymes m1 m2
g36364	kpyr	342.015	1478.99	4.32436	0.0115821	pyruvate kinase isozymes r l
g14857	ks6b1	140.939	48.8008	0.346254	0.0116443	ribosomal protein s6 kinase beta-1 short=s6k-beta-1 short=s6k1
g26290	kt3k	27.8601	96.3749	3.45924	0.0192805	ketosamine-3-kinase
g13747	kt3k	18.6958	102.738	5.49526	0.00307061	ketosamine-3-kinase
g26289	kt3k	1.75763	30.8379	17.5452	2.26602e-05	ketosamine-3-kinase
g43216	ktn1	4.59008	20.9022	4.55376	0.0341317	kinectin
g27741	kv15	182.537	2.32206	0.012721	0.0370098	ig kappa chain v region k29-213
g43624	l14ba	13.1186	2.55217	0.194545	0.000785299	protein lsm14 homolog b-a
g40688	l2gl1	0.637905	5.71647	8.96132	0.0267339	lethal giant larvae protein homolog 1 short=llgl
g12086	l3bpb	2139.67	52.9374	0.024741	0.0402515	galectin-3-binding protein b
g12085	l3bpb	4387.4	129.771	0.0295782	0.0255302	galectin-3-binding protein b
g11290	lam2	3.37043	16.5802	4.91931	0.022542	laminin-like protein lam-2 flags: precursor
g14031	lama3	2.85424	49.0899	17.199	1.48563e-05	laminin subunit alpha-3
g39186	lamp1	14.6691	76.2364	5.19707	0.006894	lysosome-associated membrane glycoprotein 1 short=lamp-1 short=lysosome-associated membrane protein 1
g30605	large	6.16174	25.6566	4.16385	0.0262556	glycosyltransferase-like protein large1
g1853	larp6	5.66005	0	0	0.0236292	la-related protein 6
g33782	lasp1	18.392	78.8538	4.2874	0.0140083	lim and sh3 domain protein 1 short=lasp-1
g42691	lats1	2.81855	13.7581	4.88126	0.023099	serine threonine-protein kinase lats1
g38486	ldb1	5.08105	22.1006	4.34961	0.0105823	lim domain-binding protein 1 short=ldb-1
g4275	ldb2	10.1489	2.69003	0.265057	0.00999916	lim domain-binding protein 2 short=ldb-2
g19441	ldb2	567.474	158.904	0.28002	0.00838755	lim domain-binding protein 2 short=ldb-2
g3489	ldha	858.827	2298.2	2.67597	0.0298512	l-lactate dehydrogenase a chain short=ldh-a
g34501	ldha	373.454	2761	7.39314	0.000509347	l-lactate dehydrogenase a chain short=ldh-a
g42164	ldha	413.119	5272.17	12.7619	1.39466e-05	l-lactate dehydrogenase a chain short=ldh-a
g5536	lepr	17.5035	6.17939	0.353037	0.0499493	leptin receptor short=lep-r
g35797	lfn1l	6.79801	56.9913	8.38352	0.0255542	leucine-rich repeat and fibronectin type iii domain-containing protein 1-like protein flags: precursor
g19614	lfng	397.946	76.6547	0.192626	0.00095852	beta- -n-acetylglucosaminyltransferase lunatic fringe
g11515	lgi3	11.2594	1.55082	0.137735	0.00179606	leucine-rich repeat lgi family member 3
g22914	lgr5	4.18728	0.23791	0.0568174	0.00538978	leucine-rich repeat-containing g-protein coupled receptor 5
g12508	lhx2	1.42837	8.04466	5.63206	0.00537941	lim homeobox protein lhx2 short=homeobox protein lh-2 short=lim homeobox protein 2
g16996	limc1	2.44857	0.416668	0.170168	0.0366921	lim and calponin homology domains-containing protein 1
g11555	limd2	390.186	168.803	0.432621	0.0494913	lim domain-containing protein 2
g42371	limk2	3.00045	14.8134	4.93706	0.0340873	lim domain kinase 2 short=limk-2
g32781	lims1	60.4895	184.966	3.05782	0.00979976	lim and senescent cell antigen-like-containing domain protein 1
g10213	lin7a	33.1403	7.30366	0.220386	0.00302353	protein lin-7 homolog a short=lin-7a
g39093	lipa1	0.318953	4.8243	15.1254	0.0154485	liprin-alpha-1
g29956	lipb1	9.39569	36.243	3.85741	0.0339187	liprin-beta-1
g40748	lipb1	7.61929	38.7423	5.08477	0.0133252	liprin-beta-1
g12567	lipe	318.876	121.824	0.382043	0.0253323	endothelial lipase
g44709	lips	2.88433	0.290047	0.10056	0.016327	hormone-sensitive lipase short=hsl
g10780	lix1	487.314	170.921	0.350741	0.0203913	protein limb expression 1 homolog
g40408	lmd2b	5.25369	21.7349	4.13706	0.0411509	lmbr1 domain-containing protein 2-b
g32711	lmo7	8.4473	31.6991	3.75258	0.0311039	lim domain only protein 7 short=lmo-7
g8830	lmod2	209.699	66.3322	0.316321	0.0150329	leiomodin-2
g33065	lnx2	4.46652	25.6575	5.74442	0.00811902	ligand of numb protein x 2
g11977	lonf1	161.663	656.122	4.05858	0.00722001	lon peptidase n-terminal domain and ring finger protein 1
g29780	lonf1	1.99822	11.2529	5.63144	0.0220942	lon peptidase n-terminal domain and ring finger protein 1
g29516	lonp2	1.85233	11.9813	6.46821	0.0133196	lon protease homolog peroxisomal
g8984	loxl4	4.76964	266.6	55.8951	0.0168284	lysyl oxidase homolog 4
g36025	lpar6	0.543203	4.05507	7.46511	0.0492404	lysophosphatidic acid receptor 6 short=lpa receptor 6 short=lpa-6
g40200	lphn1	6.18617	25.0121	4.04323	0.0469483	latrophilin-1
g32836	lphn2	4.0316	18.7318	4.64623	0.0330027	latrophilin-2
g24033	lphn2	19.7039	115.08	5.84048	0.00583921	latrophilin-2
g28788	lphn3	2.22432	0.305722	0.137445	0.0320904	latrophilin-3
g34711	lpin2	12.6272	50.7922	4.02246	0.0198159	phosphatidate phosphatase lpin2
g31635	lpprc	5.75507	24.562	4.26789	0.0320627	leucine-rich ppr motif-containing mitochondrial flags: precursor
g6878	lrc15	9.381	31.0404	3.30886	0.0263893	leucine-rich repeat-containing protein 15
g8395	lrc23	17.6543	1.88342	0.106683	0.0494101	leucine-rich repeat-containing protein 23
g45413	lrc58	3.27985	20.7585	6.3291	0.00294789	leucine-rich repeat-containing protein 58
g7437	lrc8d	198.692	38.8566	0.195562	0.000939415	leucine-rich repeat-containing protein 8d
g40855	lrig3	1.24604	7.42816	5.96139	0.0373536	leucine-rich repeats and immunoglobulin-like domains protein 3 short=lig-3 flags: precursor
g44980	lrp12	0.936448	6.75384	7.21219	0.0373259	low-density lipoprotein receptor-related protein 12 short=lrp-12 flags: precursor
g37771	lrp2	4.30873	25.9789	6.02937	0.0092324	low-density lipoprotein receptor-related protein 2 short=lrp-2
g37394	lrp2	10.1591	66.7206	6.56758	0.00132769	low-density lipoprotein receptor-related protein 2 short=lrp-2
g39234	lrp2	1.36116	10.6886	7.85261	0.0100097	low-density lipoprotein receptor-related protein 2 short=lrp-2
g44844	lrp2	4.26167	52.9848	12.4329	5.86379e-05	low-density lipoprotein receptor-related protein 2 short=lrp-2
g27559	lrp4	5.32015	22.4598	4.22165	0.0337381	low-density lipoprotein receptor-related protein 4 short=lrp-4
g29980	lrp4	1.98886	12.2047	6.13655	0.0150606	low-density lipoprotein receptor-related protein 4 short=lrp-4
g35026	lrp4	0.607291	4.79332	7.89295	0.0498388	low-density lipoprotein receptor-related protein 4 short=lrp-4
g44647	lrp5	3.09869	19.3883	6.25693	0.0117874	low-density lipoprotein receptor-related protein 5 short=lrp-5 flags: precursor
g37731	lrp8	0.979121	10.1119	10.3275	0.00690515	low-density lipoprotein receptor-related protein 8 short=lrp-8
g39056	lrrn1	0.212354	2.7368	12.8879	0.0486912	leucine-rich repeat neuronal protein 1
g5884	lrrt4	0.597086	10.5328	17.6403	0.00344071	leucine-rich repeat transmembrane neuronal protein 4 flags: precursor
g25481	lsr	101.204	660.643	6.52787	0.00149739	lipolysis-stimulated lipoprotein receptor
g21508	lst2	7.85793	27.3477	3.48027	0.040829	lateral signaling target protein 2 homolog
g20389	lst2	1.31241	10.2221	7.78881	0.00207274	lateral signaling target protein 2 homolog
g8900	lum	281.269	887.686	3.15601	0.0480405	lumican
g5883	ly75	398.709	145.206	0.36419	0.0224444	lymphocyte antigen 75 short=ly-75
g4949	lyg	311.638	65.5399	0.210308	0.000593331	lysozyme g
g36894	lysc2	620.502	28.1218	0.0453211	2.40902e-05	lysozyme c ii
g10646	lysm4	162.035	49.7262	0.306885	0.0271882	and peptidoglycan-binding domain-containing protein 4
g9639	lzts2	345.864	151.656	0.438485	0.0312694	leucine zipper tumor suppressor 2 homolog
g20773	m10b1	454.844	52.0844	0.11451	1.15963e-06	helicase mov-10-
g34165	m10b2	6.50386	1.14699	0.176355	0.0056562	helicase mov-10-
g40263	m10b2	15.7171	3.26702	0.207864	0.00148183	helicase mov-10-
g10130	m1i1b	378.082	60.8957	0.161065	0.000415803	mid1-interacting protein 1-b
g3511	m1i1l	1611.83	286.686	0.177863	0.000178074	mid1-interacting protein 1-like
g34166	m2om	20.1286	84.2897	4.18756	0.00992825	mitochondrial 2-oxoglutarate malate carrier protein short=ogcp
g19761	m3k1	450.805	139.827	0.310172	0.00988402	mitogen-activated protein kinase kinase kinase 1
g9196	m3k1	308	95.838	0.311162	0.00725816	mitogen-activated protein kinase kinase kinase 1
g12699	m3k3	1204.7	369.08	0.306368	0.0163173	mitogen-activated protein kinase kinase kinase 3
g42396	m3k7	4.52346	18.1123	4.00408	0.0416174	mitogen-activated protein kinase kinase kinase 7
g38059	m3k9	0	3.09895	Inf	0.0137216	mitogen-activated protein kinase kinase kinase 9
g43732	ma2b1	5.70505	26.3434	4.61757	0.0272198	lysosomal alpha-mannosidase short=laman
g20873	macd1	204.846	61.4966	0.300209	0.00835145	macro domain-containing protein 1
g30432	mad4	1.34075	7.98475	5.95545	0.0369925	max dimerization protein 4 short=max dimerizer 4
g10694	mad4	1.37406	8.73289	6.35555	0.0345818	max dimerization protein 4 short=max dimerizer 4
g45935	mad4	2.48104	24.6504	9.93554	0.000965976	max dimerization protein 4 short=max dimerizer 4
g25997	maea	20.2688	55.0046	2.71375	0.0276021	macrophage erythroblast attacher
g45596	mald2	5.35093	23.6178	4.41377	0.035675	marvel domain-containing protein 2
g37990	mald2	2.37359	13.9744	5.88744	0.0219975	marvel domain-containing protein 2
g17018	mamc2	8.9931	36.2103	4.02646	0.0233322	mam domain-containing protein 2
g25887	map1a	100.899	9.17259	0.090909	0.00041711	microtubule-associated protein 1a short=map-1a
g2911	map1b	203.503	64.1457	0.315207	0.00441999	microtubule-associated protein 1b short=map-1b contains:
g9498	map6	44.8672	20.6149	0.459466	0.0397451	microtubule-associated protein 6 homolog short=map-6 homolog
g31304	marh6	3.88386	20.4215	5.25804	0.0144354	e3 ubiquitin-protein ligase march6
g42512	mark1	7.03559	42.2013	5.99826	0.00632001	serine threonine-protein kinase mark1
g10822	mark2	16.8526	61.0165	3.6206	0.0367506	serine threonine-protein kinase mark2
g37622	mark3	3.00214	43.0037	14.3244	7.76524e-05	map microtubule affinity-regulating kinase 3
g7810	mast1	17.009	4.37156	0.257015	0.00787527	microtubule-associated serine threonine-protein kinase 1
g23702	mast1	121.966	41.7085	0.341969	0.0483061	microtubule-associated serine threonine-protein kinase 1
g1903	mast3	212.002	77.1515	0.363918	0.0301444	microtubule-associated serine threonine-protein kinase 3
g40253	mast4	0.149271	14.9797	100.352	8.74034e-06	microtubule-associated serine threonine-protein kinase 4
g4172	masy	0	12.675	Inf	0.0063987	malate synthase
g12383	matn4	0.670373	5.33784	7.96249	0.037374	matrilin-4 flags: precursor
g34381	mbb1a	12.9286	52.243	4.0409	0.0339353	myb-binding protein 1a-like protein
g24840	mbd2	28.2954	71.972	2.54359	0.00949874	methyl- -binding domain protein 2
g42059	mbd2	23.5579	123.279	5.23305	0.000161274	methyl- -binding domain protein 2
g12956	mbd5	184.03	80.7904	0.439008	0.0392565	methyl- -binding domain protein 5
g10119	mbl2	177.442	19.4734	0.109745	0.0011604	mannose-binding protein c short=mbp-c
g40135	mbn2a	10.1501	55.4511	5.46309	0.0102268	muscleblind-like protein 2a
g42184	mcl1	134.874	536.869	3.98053	0.00665938	induced myeloid leukemia cell differentiation protein mcl-1 homolog
g6866	mcm6z	69.3995	19.6142	0.282627	0.0460101	zygotic dna replication licensing factor mcm6
g16229	mctp2	27.2739	7.07258	0.259317	0.0178944	multiple c2 and transmembrane domain-containing protein 2
g505	md13l	125.054	53.017	0.423953	0.042027	mediator of rna polymerase ii transcription subunit 13-like
g27494	mds1	3.8873	17.6119	4.53062	0.0164762	mds1 and evi1 complex locus protein mds1
g36916	med12	1.43714	9.15914	6.37317	0.0315519	mediator of rna polymerase ii transcription subunit 12
g28921	med13	26.102	92.4656	3.54247	0.0444472	mediator of rna polymerase ii transcription subunit 13
g31414	med13	9.1421	35.6717	3.90191	0.042723	mediator of rna polymerase ii transcription subunit 13
g41724	med13	5.23413	21.9968	4.20257	0.0424045	mediator of rna polymerase ii transcription subunit 13
g44410	med13	13.1232	97.8619	7.45717	0.000952657	mediator of rna polymerase ii transcription subunit 13
g32087	med13	3.5326	34.21	9.68411	0.00097504	mediator of rna polymerase ii transcription subunit 13
g34038	med13	0.584185	8.2441	14.1122	0.00271714	mediator of rna polymerase ii transcription subunit 13
g11004	med23	8.64547	35.6272	4.12091	0.025609	mediator of rna polymerase ii transcription subunit 23
g38098	med24	16.3974	52.4499	3.19868	0.0396681	mediator of rna polymerase ii transcription subunit 24
g16407	mef2a	125.633	61.377	0.488543	0.0498215	myocyte-specific enhancer factor 2a
g10337	megf6	57.5012	16.2658	0.282877	0.0105316	multiple epidermal growth factor-like domains protein 6 short=multiple egf-like domains protein 6
g10095	megf8	459.349	200.263	0.435972	0.0464628	multiple epidermal growth factor-like domains protein 8 short=multiple egf-like domains protein 8
g6411	melph	466.512	167.878	0.359857	0.0136946	melanophilin
g30759	memo1	0.149271	3.03909	20.3595	0.0435279	protein memo1
g40090	men1	1.43714	9.33139	6.49303	0.033365	menin
g7326	meox2	6.04133	0.775737	0.128405	0.002525	homeobox protein mox-2
g6394	meox2	10.6553	54.7783	5.14092	0.00150778	homeobox protein mox-2
g45774	mep50	1.40721	9.20469	6.54108	0.021397	methylosome protein 50 short=mep-50
g44834	metrn	0.522793	5.98617	11.4504	0.0146976	meteorin flags: precursor
g23275	mf2ab	72.284	9.8966	0.136913	0.00376291	major facilitator superfamily domain-containing protein 2a-b
g7553	mf2ab	524.688	215.402	0.410534	0.0170128	major facilitator superfamily domain-containing protein 2a-b
g39564	mfa3l	5.20166	35.2123	6.76945	0.00381322	microfibrillar-associated protein 3-like flags: precursor
g15604	mfd4a	3.74765	0.845685	0.225657	0.0477857	major facilitator superfamily domain-containing protein 4-a
g42888	mfd4a	3.82897	16.1364	4.21429	0.0213491	major facilitator superfamily domain-containing protein 4-a
g27896	mfd4b	2.33446	15.8197	6.77661	0.0152613	major facilitator superfamily domain-containing protein 4-b
g35960	mfd6b	0.82985	5.8671	7.07007	0.0360033	major facilitator superfamily domain-containing protein 6-b
g12274	mfha1	1.98278	0	0	0.0182718	malignant fibrous histiocytoma-amplified sequence 1
g16650	mfs2b	30.7405	103.164	3.35596	0.0382551	major facilitator superfamily domain-containing protein 2b
g21741	mgll	395.625	177.285	0.448115	0.0429476	monoglyceride lipase short=mgl
g16166	mgp	89.6482	569.792	6.35586	0.0252838	matrix gla protein short=mgp flags: precursor
g13403	mgt4b	112.341	36.0423	0.320829	0.0252099	alpha- -mannosyl-glycoprotein 4-beta-n-acetylglucosaminyltransferase b
g19219	mia3	7.41345	0.311179	0.0419749	0.00665607	melanoma inhibitory activity protein 3
g41149	mk03	25.8216	97.9201	3.79218	0.0195937	mitogen-activated protein kinase 3 short=map kinase 3 short=mapk 3
g19608	mkks	22.7207	70.4519	3.10079	0.00611183	usick-kaufman bardet-biedl syndromes chaperonin
g2775	mle1	2.98417	0	0	0.001615	myosin light chain skeletal muscle isoform
g4861	mll1	197.77	74.0252	0.374299	0.0183802	histone-lysine n-methyltransferase mll
g43123	mlp3a	27.7146	292.529	10.555	2.98936e-05	microtubule-associated proteins 1a 1b light chain 3a
g31662	mlrm	32.1604	129.571	4.0289	0.00815091	myosin regulatory light chain smooth muscle major isoform short=mlc-2
g30761	mmad	1.70381	44.247	25.9695	2.15505e-07	methylmalonic aciduria and homocystinuria type d mitochondrial flags: precursor
g6903	mms22	14.5896	2.90752	0.199287	0.0244305	protein mms22-like
g33101	mobl3	12.7439	110.145	8.64298	0.000220924	mps one binder kinase activator-like 3
g23260	moeh	12.3686	95.5665	7.72657	0.000681037	moesin ezrin radixin homolog 1
g39912	mon2	1.73568	0.122085	0.0703383	0.0251475	protein mon2 homolog
g20320	morc3	4.91745	0.35354	0.0718951	0.00236352	morc family cw-type zinc finger protein 3
g8099	morc3	172.544	47.9791	0.278068	0.0062887	morc family cw-type zinc finger protein 3
g6800	morn3	193.147	29.8923	0.154764	0.00909609	morn repeat-containing protein 3
g2057	mot13	101.931	374.799	3.677	0.0352805	monocarboxylate transporter 13 short=mct 13
g1231	mot8	64.3723	24.6326	0.382659	0.0239236	monocarboxylate transporter 8 short=mct 8
g3763	moxd1	4.16586	13.4559	3.23003	0.031239	dbh-like monooxygenase protein 1 homolog flags: precursor
g41278	mp2k2	4.78176	18.1673	3.79929	0.0357831	dual specificity mitogen-activated protein kinase kinase 2 short=map kinase kinase 2 short=mapkk 2
g10904	mp2k3	53.9977	180.893	3.35	0.0402087	dual specificity mitogen-activated protein kinase kinase 3 short=map kinase kinase 3 short=mapkk 3
g26644	mp2k7	1.89685	0.189119	0.0997014	0.0354519	dual specificity mitogen-activated protein kinase kinase 7 short=map kinase kinase 7 short=mapkk 7
g38161	mpeg1	2.91494	33.2432	11.4044	0.00287672	macrophage-expressed gene 1 protein short=macrophage gene 1 protein short=mpg-1 flags: precursor
g35513	mpp6	79.3802	381.813	4.80993	0.0285288	maguk p55 subfamily member 6
g3594	mppe1	69.6132	248.423	3.56862	0.0372129	metallophosphoesterase 1
g3825	mpsf	93.1777	17.3577	0.186286	0.000354495	m- striated muscle
g22425	ms18a	23.4984	5.04011	0.214487	0.0115855	protein mis18-alpha
g2659	msh4	13.6502	1.42886	0.104677	0.000239887	protein homolog 4 short=hmsh4
g23140	mshr	35.3351	2.99433	0.084741	1.09772e-05	melanocyte-stimulating hormone receptor short=msh-r
g22697	msi2h	17.9952	6.4084	0.356117	0.014015	rna-binding protein musashi homolog 2 short=musashi-2
g32884	mst4	16.2091	74.1073	4.57196	0.0108422	serine threonine-protein kinase mst4
g44242	mst4	9.79051	65.9963	6.74084	0.00207837	serine threonine-protein kinase mst4
g35999	mta1	10.3347	39.1708	3.79023	0.0312841	metastasis-associated protein mta1
g40353	mta2	7.62602	28.6205	3.753	0.0276786	metastasis-associated protein mta2
g38033	mta2	7.36761	35.0021	4.75081	0.00738987	metastasis-associated protein mta2
g27493	mtmr4	16.1938	59.6552	3.68382	0.02641	myotubularin-related protein 4
g32730	mtmr5	2.21057	15.8382	7.16474	0.00580819	myotubularin-related protein 5
g35459	mtmr6	2.00927	14.8477	7.38963	0.00653854	myotubularin-related protein 6
g37296	mtmr9	0.82033	6.37728	7.77404	0.0152969	myotubularin-related protein 9
g15302	mtmra	226.61	65.0077	0.286871	0.0498536	myotubularin-related protein 10
g6484	mtmrc	210.572	76.4544	0.363079	0.026944	myotubularin-related protein 12
g23526	mtor	8.90664	35.7085	4.0092	0.0366195	serine threonine-protein kinase mtor
g27401	mtor	3.79185	16.786	4.42687	0.0359783	serine threonine-protein kinase mtor
g34600	mtor	7.86941	39.081	4.96619	0.0114847	serine threonine-protein kinase mtor
g18964	muc5a	1.88226	0.0698497	0.0371095	0.024149	mucin-5ac short=muc-5ac
g34568	muc5a	24.6829	4.81005	0.194873	0.00049629	mucin-5ac short=muc-5ac
g28800	muc5b	4.90016	0.62491	0.127528	0.0171702	mucin-5b short=muc-5b
g36663	muta	20.6982	77.3615	3.7376	0.033274	methylmalonyl- mitochondrial short=mcm
g33878	muta	11.8982	59.3226	4.98583	0.00734869	methylmalonyl- mitochondrial short=mcm
g44787	muta	4.98931	30.4907	6.1112	0.0056529	methylmalonyl- mitochondrial short=mcm
g29675	muta	4.36515	42.1705	9.66073	0.000545023	methylmalonyl- mitochondrial short=mcm
g30915	mx	1938.87	41.0271	0.0211603	6.65412e-12	interferon-induced gtp-binding protein mx
g19741	mx	660.6	24.0479	0.0364031	1.29578e-07	interferon-induced gtp-binding protein mx
g26685	mx	1507.73	97.98	0.064985	1.40885e-06	interferon-induced gtp-binding protein mx
g43530	mx	759.713	64.046	0.0843028	2.20284e-05	interferon-induced gtp-binding protein mx
g40174	mx	371.736	32.3882	0.0871268	2.01883e-05	interferon-induced gtp-binding protein mx
g39956	mx	43.4007	7.30811	0.168387	0.00341181	interferon-induced gtp-binding protein mx
g13548	mxi1	183.389	73.5589	0.401108	0.0329335	max-interacting protein 1 short=max interactor 1
g8322	my15b	116.066	419.483	3.61416	0.0328015	myosin-xvb
g318	mybb	34.8327	10.8849	0.312491	0.0256606	myb-related protein b short=b-myb
g37171	mycb2	7.75488	27.8809	3.59527	0.0305179	probable e3 ubiquitin-protein ligase mycbp2
g40064	mycb2	1.88226	12.0142	6.38286	0.0155818	probable e3 ubiquitin-protein ligase mycbp2
g28210	mycbp	537.566	70.6771	0.131476	0.00519565	c-myc-binding protein
g44808	mycpp	0.159476	5.30218	33.2474	0.00407479	c-myc promoter-binding protein
g36417	myh10	14.0396	68.0467	4.84679	0.0173417	myosin-10
g39823	myh10	2.76583	48.1902	17.4234	2.66998e-05	myosin-10
g10251	myh11	4.33268	0.782377	0.180576	0.00872895	myosin-11
g44304	myh11	20.7042	81.8321	3.95245	0.0428584	myosin-11
g42641	myh11	2.1706	78.5234	36.176	1.73234e-07	myosin-11
g34018	myh13	1.80897	0	0	0.0086989	myosin-13
g27808	myh2	8.76377	0.328818	0.0375202	0.0153949	myosin-2
g3536	myh4	57.0882	11.9802	0.209854	0.00495668	myosin-4
g150	myh6	11.606	1.08015	0.0930681	0.00456874	myosin-6
g5135	myh6	23.9918	6.89957	0.28758	0.0179618	myosin-6
g12757	myh6	0.383726	5.30955	13.8368	0.0099272	myosin-6
g14480	myh7	14.4131	2.23539	0.155094	0.000856958	myosin-7
g17834	myh7	7.62291	1.33815	0.175543	0.0316307	myosin-7
g44252	myh9	19.9338	75.5535	3.79021	0.044589	myosin-9
g36342	myh9	17.8882	69.4224	3.88089	0.0408476	myosin-9
g29655	myh9	51.5412	234.716	4.55395	0.0129825	myosin-9
g40520	myh9	17.1219	82.0036	4.7894	0.0174782	myosin-9
g36737	myh9	8.57293	79.5246	9.27624	0.000339318	myosin-9
g1315	myl3	1.87475	0	0	0.0196541	myosin light chain 3
g20981	mylk	3104.21	868.904	0.279911	0.00569324	myosin light chain smooth muscle short=mlck
g130	myo15	9.07748	221.384	24.3883	3.50499e-07	myosin-xv
g36745	myo1b	7.10322	34.522	4.86005	0.0436061	myosin-ib
g28965	myo1e	9.11561	39.59	4.34309	0.0275305	myosin-ie
g7542	myo6	37.1278	7.02457	0.1892	0.00426427	myosin-vi
g42731	myof	16.1441	75.7333	4.69108	0.0126225	myoferlin
g6708	myome	11.3002	1.89617	0.167799	0.0329033	myomegalin
g30306	myp0	16.7283	66.9718	4.00351	0.00305478	myelin protein p0
g7906	myrip	33.9616	9.94102	0.292714	0.00724412	rab effector
g26565	myss	2.16975	0	0	0.0157583	myosin heavy fast skeletal muscle
g31892	myss	2.27873	0.113787	0.0499344	0.0142296	myosin heavy fast skeletal muscle
g39142	myst4	4.48861	28.3865	6.32411	0.00691194	histone acetyltransferase myst4 short=myst-4
g42405	myst4	4.20297	26.7983	6.37604	0.00746376	histone acetyltransferase myst4 short=myst-4
g7924	myt1l	12.2119	3.334	0.273013	0.036646	myelin transcription factor 1-like protein short= 1-l short= 1l
g19438	n42l1	415.282	93.2717	0.224599	0.00121867	nedd4-binding protein 2-like 1
g19437	n42l1	36.0872	8.18683	0.226863	0.0350393	nedd4-binding protein 2-like 1
g32657	naa15	9.14707	37.8682	4.13992	0.0423791	n-alpha-acetyltransferase auxiliary subunit
g32754	naa15	12.907	60.397	4.67941	0.0138758	n-alpha-acetyltransferase auxiliary subunit
g12579	naa35	156.931	703.035	4.4799	0.00607174	n-alpha-acetyltransferase auxiliary subunit
g24363	nac1	82.8233	28.7549	0.347184	0.0464542	sodium calcium exchanger 1
g2173	nagab	77.297	187.078	2.42025	0.0231703	alpha-n-acetylgalactosaminidase
g42573	nal12	35.4914	149.899	4.22353	0.0157669	lrr and pyd domains-containing protein 12
g21392	nalp1	150.767	9.67254	0.0641554	3.80217e-05	lrr and pyd domains-containing protein 1
g35050	nalp1	46.9416	204.366	4.35362	0.00914242	lrr and pyd domains-containing protein 1
g41479	nalp1	7.53872	57.8949	7.67968	0.000126046	lrr and pyd domains-containing protein 1
g4414	nampt	2179.94	652.48	0.299311	0.00382404	nicotinamide phosphoribosyltransferase short=n ase short=nampt
g9577	nampt	1301.35	502.621	0.38623	0.0363736	nicotinamide phosphoribosyltransferase short=n ase short=nampt
g6444	nano1	550.444	185.862	0.337658	0.00763929	nanos homolog 1 short=nos-1
g7276	narpa	619.381	261.331	0.421923	0.0459834	notch-regulated ankyrin repeat-containing protein a
g17406	nas14	3.54223	0.171092	0.0483008	0.0198974	zinc metalloproteinase nas-14
g13221	nasp	160.625	61.6673	0.383922	0.0254313	nuclear autoantigenic sperm protein short=nasp
g14361	nattl	11.8953	61.8108	5.19626	0.000548424	natterin-like protein
g10852	ncam1	28.3867	9.09589	0.320428	0.0329997	neural cell adhesion molecule 1 short=n-cam-1 short=ncam-1 ame: cd_antigen=cd56 flags: precursor
g4633	ncam1	65.9042	235.862	3.57886	0.039475	neural cell adhesion molecule 1 short=n-cam-1 short=ncam-1 flags: precursor
g30463	ncam1	25.2048	124.741	4.94907	0.0103474	neural cell adhesion molecule 1 short=n-cam-1 short=ncam-1 flags: precursor
g39417	ncam1	35.8131	187.174	5.2264	0.006074	neural cell adhesion molecule 1 short=n-cam-1 short=ncam-1 flags: precursor
g29918	ncam1	30.4848	162.256	5.32252	0.00596452	neural cell adhesion molecule 1 short=n-cam-1 short=ncam-1 flags: precursor
g24021	ncam1	44.1038	284.463	6.44987	0.00192946	neural cell adhesion molecule 1 short=n-cam-1 short=ncam-1 flags: precursor
g31966	ncam1	4.51003	75.3896	16.716	1.36094e-05	neural cell adhesion molecule 1 short=n-cam-1 short=ncam-1 flags: precursor
g3964	ncam2	52.4401	269.279	5.13498	0.0297156	neural cell adhesion molecule 2 short=n-cam-2 short=ncam-2 flags: precursor
g3963	ncam2	22.7003	167.384	7.37365	0.0238461	neural cell adhesion molecule 2 short=n-cam-2 short=ncam-2 flags: precursor
g7895	ncoa2	8.56897	3.25715	0.38011	0.0369721	nuclear receptor coactivator 2 short=n -2
g27572	ncoa7	21.2983	77.2081	3.62508	0.0311522	nuclear receptor coactivator 7
g42327	ncor1	8.50065	31.1593	3.66552	0.0482112	nuclear receptor corepressor 1 short=n- short=n- 1
g43579	ncor1	5.65217	29.775	5.26789	0.012474	nuclear receptor corepressor 1 short=n- short=n- 1
g44083	ncpr	3.09414	15.5861	5.03729	0.0241639	nadph--cytochrome p450 reductase short=cpr short=p450r
g44134	ncpr	1.78856	11.0334	6.1689	0.0260138	nadph--cytochrome p450 reductase short=cpr short=p450r
g44563	ncug1	3.73121	25.276	6.77423	0.00434161	lysosomal protein ncu-g1 flags: precursor
g18377	ndk7	13.2966	3.1578	0.23749	0.0473169	nucleoside diphosphate kinase 7 short=ndk 7 short=ndp kinase 7
g10144	ndrg1	1195.54	6424.49	5.3737	0.00409507	protein ndrg1
g35217	ndua9	22.2575	77.4645	3.48038	0.0114461	nadh dehydrogenase 1 alpha subcomplex subunit mitochondrial
g33924	ndus2	22.9144	92.276	4.02698	0.00250584	nadh dehydrogenase iron-sulfur protein mitochondrial
g6496	ndus4	130.959	214.281	1.63624	0.0340942	nadh dehydrogenase iron-sulfur protein mitochondrial
g44371	nduv1	45.2569	179.571	3.96781	0.00603756	nadh dehydrogenase flavoprotein mitochondrial
g5724	nebu	263.482	103.945	0.394504	0.0384853	nebulin
g6684	nedd4	201.36	40.375	0.200511	0.000719311	e3 ubiquitin-protein ligase nedd4
g42883	neur1	5.20166	22.933	4.40878	0.0323149	sialidase-1
g45549	nf2l1	4.25543	19.1274	4.49483	0.0140397	nuclear factor erythroid 2-related factor 1 short=nf-e2-related factor 1 short=nfe2-related factor 1
g35830	nf2l1	3.27858	15.9694	4.87084	0.0397538	nuclear factor erythroid 2-related factor 1 short=nf-e2-related factor 1 short=nfe2-related factor 1
g34324	nf2l1	2.48955	13.8198	5.55112	0.0274892	nuclear factor erythroid 2-related factor 1 short=nf-e2-related factor 1 short=nfe2-related factor 1
g42923	nf2l2	80.7525	238.402	2.95225	0.0394688	nuclear factor erythroid 2-related factor 2 short=nf-e2-related factor 2 short=nfe2-related factor 2
g20615	nf7b	19.155	4.82832	0.252066	0.027739	nuclear factor brain short=xnf7 short=xnf7-b
g17739	nfac4	1649	327.277	0.19847	0.0105838	nuclear factor of activated t- cytoplasmic 4 short=nf-atc4 short=nfatc4
g6663	nfat5	118.271	48.1356	0.406995	0.0197408	nuclear factor of activated t-cells 5 short=nf-at5
g28701	nfic	0.597086	6.11107	10.2348	0.0260667	nuclear factor 1 c-type short=nf1-c short=nuclear factor 1 c
g30180	nfix	3.27208	10.2551	3.13412	0.0303501	nuclear factor 1 x-type short=nf1-x short=nuclear factor 1 x
g45510	nfyc	9.12	38.2336	4.19228	0.0323794	nuclear transcription factor y subunit gamma
g30975	nhdc2	6.07588	42.6873	7.0257	0.0023059	mitochondrial sodium hydrogen exchanger nha2
g43620	nhdc2	2.54243	19.3117	7.59579	0.004856	mitochondrial sodium hydrogen exchanger nha2
g6074	nhs	248.227	88.8999	0.358139	0.0208446	nance-horan syndrome protein
g42172	nhsl1	0.892932	5.44059	6.09294	0.0493742	nhs-like protein 1
g38555	nica	4.01288	19.5295	4.86672	0.0280768	nicastrin flags: precursor
g36648	nipbl	1.55394	9.20952	5.92655	0.0394999	nipped-b-like protein
g34629	njmu	3.76949	25.2295	6.69309	0.00311918	protein njmu-r1
g3631	nk3r	13.4473	68.7014	5.10895	0.00899662	neuromedin-k receptor short=nkr
g11946	nkai3	0.989326	7.47569	7.55634	0.0213312	sodium potassium-transporting atpase subunit beta-1-interacting protein 3 short=na(+) k(+)-transporting atpase subunit beta-1-interacting protein 3
g22469	nkd1	21.9898	7.51114	0.341574	0.0192217	protein naked cuticle homolog 1 short=naked-1
g11510	nkx31	5.10284	0.269002	0.0527162	0.0111389	homeobox protein nkx-
g879	nlgn3	20.1903	5.99119	0.296735	0.00887353	neuroligin-3
g30406	nlrc3	120.563	22.2864	0.184852	0.000176121	protein nlrc3
g43379	nlrc3	33.0092	99.8703	3.02553	0.0416249	protein nlrc3
g42076	nlrc3	17.0656	55.006	3.22322	0.0115515	protein nlrc3
g43438	nlrc3	32.0369	120.165	3.75083	0.0159192	protein nlrc3
g40339	nlrc3	15.1682	83.7123	5.51894	0.00579344	protein nlrc3
g27564	nmi	476.928	78.3773	0.164338	0.00879581	n-myc-interactor short=nmi
g43073	nmt1	3.27208	9.32856	2.85095	0.0435329	glycylpeptide n-tetradecanoyltransferase 1
g576	nntm	532.98	1782	3.34347	0.0207434	nad mitochondrial
g37704	nob1	36.1931	106.174	2.93353	0.0283147	rna-binding protein nob1
g29590	noc2l	6.05144	23.8655	3.94377	0.0226055	nucleolar complex protein 2 homolog short=protein noc2 homolog
g33164	noc2l	3.23406	18.4025	5.69021	0.0133546	nucleolar complex protein 2 homolog short=protein noc2 homolog
g45613	nog2	57.5719	185.171	3.21635	0.0461733	nucleolar gtp-binding protein 2
g34388	nog2	10.3433	39.0731	3.77762	0.0378407	nucleolar gtp-binding protein 2
g42962	nog2	15.2842	94.6968	6.19574	0.00265274	nucleolar gtp-binding protein 2
g26428	nop58	121.249	398.556	3.28708	0.0187001	nucleolar protein 58
g17237	nova1	5.48301	1.09179	0.199123	0.00870164	rna-binding protein nova-1
g11737	noxo1	32.9377	216.762	6.58097	0.048994	nadph oxidase organizer 1 short=nox organizer 1
g20714	npcl1	2.58864	24.5539	9.48524	0.0341475	niemann-pick c1-like protein 1 flags: precursor
g30657	npcl1	0.159476	7.81826	49.0246	0.00430232	niemann-pick c1-like protein 1 flags: precursor
g14518	npff1	49.7022	13.9349	0.280368	0.00809041	neuropeptide ff receptor 1
g17360	npy1r	0.436604	4.94982	11.3371	0.0296045	neuropeptide y receptor type 1 short=npy1-r
g1816	npy2r	95.6131	1.06135	0.0111005	0.00368196	neuropeptide y receptor type 2 short=npy2-r
g9710	nqo1	20.2161	0.0945469	0.00467682	0.0120514	nad h dehydrogenase 1
g13364	nr1d1	28.2752	138.059	4.88267	0.0372787	nuclear receptor subfamily 1 group d member 1
g36987	nr1d2	11.505	43.5287	3.78345	0.0434082	nuclear receptor subfamily 1 group d member 2
g31100	nr2c1	0.819645	5.87549	7.16834	0.0415796	nuclear receptor subfamily 2 group c member 1
g35136	nr2f6	5.83391	0.499517	0.085623	0.00855184	nuclear receptor subfamily 2 group f member 6
g18830	nr4a2	7.19904	0.868344	0.120619	0.0146784	nuclear receptor subfamily 4 group a member 2
g32686	nrdc	3.97957	20.3254	5.10744	0.0226317	nardilysin
g32985	nrm	8.49865	20.9835	2.46904	0.0479094	nurim
g45911	nrm	9.56653	31.5375	3.29665	0.0377222	nurim
g39634	nrp2	9.54058	40.7968	4.27614	0.0323669	neuropilin-2
g24359	nrp2	11.0252	56.7666	5.14881	0.0137854	neuropilin-2
g5864	nrx1a	837.993	363.818	0.434154	0.0400064	neurexin-1-alpha
g1422	nrx3a	9.00356	1.81689	0.201796	0.0191415	neurexin-3-alpha
g44048	ns1ba	17.1735	68.5167	3.98967	0.0175996	influenza virus ns1a-binding protein homolog a short=ns1-bp homolog a short=ns1-binding protein homolog a
g43990	ns1ba	0.4485	4.35301	9.70571	0.0220779	influenza virus ns1a-binding protein homolog a short=ns1-bp homolog a short=ns1-binding protein homolog a
g30445	ns1bb	427.06	160.24	0.375216	0.0372806	influenza virus ns1a-binding protein homolog b short=ns1-bp homolog b short=ns1-binding protein homolog b
g44641	nsa2	284.234	727.414	2.55921	0.015074	ribosome biogenesis protein nsa2 homolog
g16423	nsd2	23.3501	6.60368	0.282811	0.0203825	probable histone-lysine n-methyltransferase nsd2
g42285	nu107	4.40718	19.783	4.48881	0.0285521	nuclear pore complex protein nup107
g23344	nucb1	41.6883	3.23986	0.0777162	0.0102137	nucleobindin-1
g34513	nucb2	4.65239	22.3036	4.794	0.000305111	nucleobindin-2
g29757	nud11	1.032	7.23102	7.00681	0.0313423	diphosphoinositol polyphosphate phosphohydrolase 3-beta short=dipp-3-beta short=dipp3-beta
g7148	nud14	218.644	81.1858	0.371315	0.0304198	uridine diphosphate glucose pyrophosphatase short=udpg pyrophosphatase short=ugppase
g15583	nud17	9.15725	148.275	16.1921	4.77084e-09	nucleoside diphosphate-linked moiety x motif 17 short=nudix motif 17
g29230	nudt8	0.37183	5.60882	15.0844	0.00816629	nucleoside diphosphate-linked moiety x motif mitochondrial short=nudix motif 8 flags: precursor
g25687	nup93	9.50155	34.468	3.62761	0.0483168	nuclear pore complex protein nup93
g9342	nupl	8.85336	0	0	0.0438757	nucleoplasmin
g4522	nupr1	1249.58	4183.32	3.34777	0.0229404	nuclear protein 1
g25736	o51e2	3.36022	0.625948	0.186282	0.0239918	olfactory receptor 51e2
g21579	ocad1	60.8422	182.063	2.99237	0.0104264	ocia domain-containing protein 1
g21578	ocad2	115.464	989.855	8.57287	3.72778e-06	ocia domain-containing protein 2
g21276	odfp2	17.3868	6.78363	0.390159	0.0328809	outer dense fiber protein 2
g33531	odo1	14.4618	54.9434	3.7992	0.0315237	2-oxoglutarate mitochondrial
g44493	odo1	10.1039	40.8367	4.04167	0.0309981	2-oxoglutarate mitochondrial
g45337	odo1	4.13973	17.2992	4.17883	0.0467531	2-oxoglutarate mitochondrial
g28813	odo1	22.8981	105.181	4.59341	0.0101873	2-oxoglutarate mitochondrial
g45708	odo1	8.02391	48.3113	6.02091	0.00537156	2-oxoglutarate mitochondrial
g30781	odo1	8.03142	60.6587	7.55267	0.0013565	2-oxoglutarate mitochondrial
g4938	ogfr	1455.91	52.9509	0.0363696	0.000279653	opioid growth factor receptor short=ogfr
g38429	ogt1	3.55486	26.9029	7.56791	0.00369994	udp-n-acetylglucosamine--peptide n-acetylglucosaminyltransferase 110 kda subunit
g18739	oit3	26.3246	0.216632	0.00822925	0.0122252	oncoprotein-induced transcript 3 protein
g38375	opla	5.60664	107.035	19.0907	0.0181168	5-oxoprolinase
g27278	opla	1.4465	41.9999	29.0355	0.0213728	5-oxoprolinase
g43641	opla	1.09677	63.9307	58.2899	0.00219556	5-oxoprolinase
g10639	opn3	14.0986	3.30014	0.234075	0.0452564	opsin-3
g1400	oprx	152.123	470.979	3.09603	0.04157	nociceptin receptor
g4955	oprx	0.57398	8.47758	14.7698	0.00237083	nociceptin receptor
g4078	opsd2	7.78835	0	0	0.00303276	freshwater form
g8026	orc6	5.63054	0.99868	0.177368	0.0433143	origin recognition complex subunit 6
g42476	os9	4.78024	19.0223	3.97937	0.025918	protein os-9 flags: precursor
g42280	osb10	0.361626	6.91644	19.126	0.00320558	oxysterol-binding protein 10 short=orp-10 short=osbp-related protein 10
g17135	osbl9	47.7918	264.501	5.53444	0.00171589	oxysterol-binding protein 9
g31156	osgep	0.159476	8.16214	51.1809	0.000359364	probable o-sialoglycoprotein endopeptidase
g19051	otop2	218.777	1108.3	5.0659	0.00378481	otopetrin-2
g19774	otud4	109.507	38.4089	0.350743	0.0105742	otu domain-containing protein 4
g34732	otud5	9.49912	49.3837	5.19876	0.00225919	otu domain-containing protein 5
g24803	oxda	8.07958	37.159	4.59913	0.0134121	d-amino-acid oxidase short=daao short=damox short=dao
g4842	oxla	164.808	13.1267	0.0796485	0.00037524	l-amino-acid oxidase short=laao short=lao short=m-lao flags: precursor
g6585	oxr1	16.4008	75.0021	4.57306	0.00827387	oxidation resistance protein 1
g36855	oxsm	1.56331	8.24013	5.27097	0.0389682	3-oxoacyl- mitochondrial
g7052	p2r3a	261.162	73.2986	0.280664	0.00308781	serine threonine-protein phosphatase 2a regulatory subunit b subunit alpha
g10380	p2rx1	616.584	145.704	0.236308	0.000785649	p2x purinoceptor 1 short=p2x1
g18349	p2rx5	349.9	1744.49	4.98568	0.000482538	p2x purinoceptor 5 short=p2x5
g32634	p3c2a	15.8273	56.9911	3.60082	0.0336916	phosphatidylinositol-4-phosphate 3-kinase c2 domain-containing subunit alpha short=pi3k-c2-alpha short= ns-3-kinase c2 subunit alpha
g29065	p3c2a	6.54865	24.9324	3.80726	0.0193922	phosphatidylinositol-4-phosphate 3-kinase c2 domain-containing subunit alpha short=pi3k-c2-alpha short= ns-3-kinase c2 subunit alpha
g28786	p3c2a	20.1465	109.248	5.42267	0.00992778	phosphatidylinositol-4-phosphate 3-kinase c2 domain-containing subunit alpha short=pi3k-c2-alpha short= ns-3-kinase c2 subunit alpha
g30763	p3c2a	1.22209	8.41794	6.88815	0.0206885	phosphatidylinositol-4-phosphate 3-kinase c2 domain-containing subunit alpha short=pi3k-c2-alpha short= ns-3-kinase c2 subunit alpha
g10398	p3c2g	2.88508	12.5866	4.36267	0.0162012	phosphatidylinositol-4-phosphate 3-kinase c2 domain-containing subunit gamma short=pi3k-c2-gamma short= ns-3-kinase c2 subunit gamma
g19590	p55g	154.161	42.4492	0.275357	0.029157	phosphatidylinositol 3-kinase regulatory subunit gamma short=pi3-kinase regulatory subunit gamma short=pi3k regulatory subunit gamma short= ns-3-kinase regulatory subunit gamma
g42633	p5cr1	13.2033	42.7979	3.24145	0.0102023	pyrroline-5-carboxylate reductase mitochondrial short=p5c reductase 1 short=p5cr 1
g39827	p5cr2	7.85137	38.501	4.90373	0.0188367	pyrroline-5-carboxylate reductase 2 short=p5c reductase 2 short=p5cr 2
g36901	p5i11	21.6641	4.85883	0.224281	0.00999391	tumor protein p53-inducible protein 11
g2030	pa24c	11.9787	1.83117	0.152869	0.00266653	cytosolic phospholipase a2 gamma short=cpla2-gamma
g38214	pa2g4	34.4331	119.245	3.4631	0.0463927	proliferation-associated protein 2g4
g20842	pab2b	12.3873	2.72053	0.219623	0.00833707	polyadenylate-binding protein 2-b short=pabp-2-b short=poly -binding protein 2-b
g36514	pabp1	244.983	960.12	3.91913	0.0160717	polyadenylate-binding protein 1 short=pabp-1 short=poly -binding protein 1
g43615	pabp1	130.032	701.923	5.39806	0.00269948	polyadenylate-binding protein 1 short=pabp-1 short=poly -binding protein 1
g16501	pabp4	379.382	1484.4	3.91268	0.0153999	polyadenylate-binding protein 4 short=pabp-4 short=poly -binding protein 4
g38809	pabp4	0.819645	319.676	390.017	2.23785e-14	polyadenylate-binding protein 4 short=pabp-4 short=poly -binding protein 4
g43500	pabpa	189.951	713.369	3.75555	0.0179911	polyadenylate-binding protein 1-a short=pabp-1-a short=poly -binding protein 1-a short=xpabp1-a
g36881	pabpa	125.365	797.098	6.35824	0.00102277	polyadenylate-binding protein 1-a short=pabp-1-a short=poly -binding protein 1-a short=xpabp1-a
g37056	pabpa	58.8531	576.405	9.79396	5.31102e-05	polyadenylate-binding protein 1-a short=pabp-1-a short=poly -binding protein 1-a short=xpabp1-a
g15947	paca	64.6145	10.2046	0.15793	0.0423468	glucagon family neuropeptides contains:
g45895	pacn2	48.2144	173.745	3.60359	0.0209393	protein kinase c and casein kinase substrate in neurons protein 2
g6989	pag16	4.33269	9.82386	2.26738	0.0465025	group xvi phospholipase a2
g34317	pak2	15.1492	55.6003	3.67019	0.0365212	serine threonine-protein kinase pak 2
g15541	pald	403.012	125.419	0.311205	0.0046158	paladin
g5627	palm	431.698	177.906	0.412106	0.0361285	paralemmin flags: precursor
g1614	palmd	134.862	21.3998	0.158679	0.00178795	palmdelphin
g7771	pank1	813.275	352.926	0.433956	0.0473473	pantothenate kinase 1 short=h short=h 1
g3211	pank3	7.01174	1.79582	0.256116	0.0391006	pantothenate kinase 3 short=m 3
g19015	papd5	1247.86	220.251	0.176503	7.31125e-05	pap-associated domain-containing protein 5
g32791	papd5	39.8038	18.0768	0.454148	0.0333736	pap-associated domain-containing protein 5
g18110	par11	68.7019	6.42313	0.0934929	0.00408837	poly polymerase 11 short=parp-11
g341	par11	205.718	35.4343	0.172247	0.000280297	poly polymerase 11 short=parp-11
g15237	par12	2104.29	63.617	0.0302321	0.00372235	poly polymerase 12 short=parp-12
g22287	par12	289.036	47.3573	0.163846	4.1842e-05	poly polymerase 12 short=parp-12
g22286	par12	2478.83	654.553	0.264058	0.00252438	poly polymerase 12 short=parp-12
g13665	par14	817.099	143.203	0.175258	4.48522e-05	poly polymerase 14 short=parp-14
g36354	par14	76.652	14.871	0.194007	0.00838089	poly polymerase 14 short=parp-14
g20065	parg	1371.15	237.149	0.172956	0.000249727	poly(adp-ribose) glycohydrolase
g797	parp9	509.93	116.886	0.22922	0.00166741	poly polymerase 9 short=parp-9
g10316	parpt	105.944	359.01	3.38866	0.0330615	tcdd-inducible poly polymerase 7 short=parp-7
g39973	parpt	8.60059	31.1066	3.61679	0.0298459	tcdd-inducible poly polymerase
g39864	parpt	20.2198	89.2746	4.41521	0.00588369	tcdd-inducible poly polymerase
g44064	parpt	3.21502	23.3064	7.24924	0.0017367	tcdd-inducible poly polymerase
g4011	patl1	15.9442	3.97406	0.249249	0.0269346	protein pat1 homolog 1
g508	pax8	1.7534	0.113787	0.0648951	0.0434701	paired box protein pax-8 short=xpax-8
g17446	paxi	4.16257	22.7532	5.46614	0.00543854	paxillin
g37068	pb1	1.74505	13.8342	7.9277	0.00505259	protein polybromo-1
g14055	pbx1	911.444	200.489	0.219969	0.00977544	pre-b-cell leukemia transcription factor 1
g4647	pcat1	593.463	259.516	0.437292	0.0400329	lysophosphatidylcholine acyltransferase 1 short=lpc acyltransferase 1 short=lpcat-1 short= acyltransferase 1
g27321	pcbp2	71.9359	239.022	3.3227	0.00714504	poly -binding protein 2
g33986	pcbp2	6.99657	28.1657	4.02564	0.0226029	poly -binding protein 2
g11945	pcd10	31.3458	87.704	2.79795	0.0135671	protocadherin-10 flags: precursor
g15670	pcd19	43.1007	6.67453	0.154859	0.0493024	protocadherin-19 flags: precursor
g17954	pcd19	13.6224	4.24664	0.311741	0.0318802	protocadherin-19 flags: precursor
g7809	pcd20	172.115	79.0254	0.459143	0.0270694	protocadherin-20
g36800	pcdc2	47.8663	173.826	3.63149	0.0375238	protocadherin alpha-c2 short=pcdh-alpha-c2 flags: precursor
g37488	pcdc2	67.3815	303.229	4.50018	0.0133947	protocadherin alpha-c2 short=pcdh-alpha-c2 flags: precursor
g38494	pcdg4	12.6168	101.928	8.07872	0.0003923	protocadherin gamma-a4 short=pcdh-gamma-a4 flags: precursor
g44829	pcli1	5.19591	15.7922	3.03935	0.0129629	ptb- cubilin and lrp1-interacting protein short=p-cli1
g36974	pcna	16.1056	52.2661	3.24522	0.00619528	proliferating cell nuclear antigen short=pcna
g6170	pcoc2	14.9815	4.13023	0.275689	0.0309711	procollagen c-endopeptidase enhancer 2
g12353	pcsk6	96.1155	30.6912	0.319316	0.0496012	proprotein convertase subtilisin kexin type 6
g12381	pcsk9	7.6718	0.975585	0.127165	0.003904	proprotein convertase subtilisin kexin type 9
g3371	pde2a	189.499	79.3993	0.418996	0.03776	cgmp-dependent 3 -cyclic phosphodiesterase
g24241	pde4c	42.8752	228.741	5.33505	0.00540719	camp-specific 3 -cyclic phosphodiesterase 4c
g8939	pde9a	19.3048	142.41	7.37691	0.0227975	high affinity cgmp-specific 3 -cyclic phosphodiesterase 9a
g26416	pdia1	242.81	886.216	3.64983	0.0173568	protein disulfide-isomerase short=pdi
g39128	pdia1	49.7461	213.056	4.28286	0.0081375	protein disulfide-isomerase short=pdi
g31875	pdia6	4.79688	26.9278	5.6136	0.00339599	protein disulfide-isomerase a6
g7039	pdp1	201.732	54.249	0.268917	0.0194244	-phosphatase mitochondrial short=pdp 1
g35915	pds5a	3.63835	17.2067	4.72926	0.0324509	sister chromatid cohesion protein pds5 homolog a
g44799	pds5b	2.87428	16.061	5.58784	0.0231064	sister chromatid cohesion protein pds5 homolog b
g45052	pe2r1	0.212354	8.9336	42.0693	0.041351	prostaglandin e2 receptor ep1 subtype short=pge receptor ep1 subtype short=pge2 receptor ep1 subtype
g7075	pe2r2	24.5383	40.6942	1.6584	0.0356186	prostaglandin e2 receptor ep2 subtype short=pge receptor ep2 subtype short=pge2 receptor ep2 subtype
g7457	pe2r4	145.412	316.421	2.17603	0.0215483	prostaglandin e2 receptor ep4 subtype short=pge receptor ep4 subtype short=pge2 receptor ep4 subtype
g36384	peli2	2.72147	30.1305	11.0714	0.000298814	protein pellino homolog 2 short=pellino-2
g33116	pepl1	1.032	8.51516	8.25113	0.0140382	probable aminopeptidase npepl1
g24437	per2	45.1324	155.776	3.45153	0.0391138	period circadian protein homolog 2 short=hper2
g41107	per2	1.50022	8.37166	5.58028	0.0465394	period circadian protein homolog 2 short=hper2
g45163	per2	34.4053	225.87	6.56499	0.00159217	period circadian protein homolog 2 short=cper2
g36651	per3	14.1654	48.2567	3.40666	0.0462888	period circadian protein homolog 3 short=hper3
g27837	perf	1.83589	6.54132	3.56303	0.0337559	perforin-1 short=p1
g36273	pf21a	3.33897	15.6573	4.68927	0.031222	phd finger protein 21a
g36788	pf2r	0.854389	5.2501	6.14486	0.0472051	prostaglandin f2-alpha receptor short=pgf receptor short=pgf2-alpha receptor
g43647	pgam1	16.588	60.6519	3.65638	0.00638549	phosphoglycerate mutase 1
g5494	pgca	13.3586	50.0415	3.74603	0.0372989	aggrecan core protein
g1084	pgcb	18.8421	8.81987	0.468094	0.0481754	brevican core protein
g31298	pgfrl	5.53066	21.8124	3.94391	0.0319983	platelet-derived growth factor receptor-like protein short=pdgfr-like protein flags: precursor
g9054	pgh1	71.9467	21.7966	0.302956	0.00963146	prostaglandin g h synthase 1
g38806	pgk	388.62	1767.97	4.54934	0.00599311	phosphoglycerate kinase
g38055	pgk	308.793	1641.45	5.3157	0.00255901	phosphoglycerate kinase
g43132	pgk1	1550.47	4800.72	3.09631	0.0397745	phosphoglycerate kinase 1
g38159	pgk1	894.952	3329.48	3.72029	0.0201707	phosphoglycerate kinase 1
g37721	pgk1	757.6	3532.58	4.66285	0.0054348	phosphoglycerate kinase 1
g43085	pgm1	4.22523	28.662	6.78354	0.0052767	phosphoglucomutase-1 short=pgm 1
g13232	pgm2l	1441.52	6375.59	4.42283	0.00577969	glucose -bisphosphate synthase
g45970	pgm2l	104.395	958.964	9.18593	0.000536587	glucose -bisphosphate synthase
g42343	pgps1	3.61609	18.6548	5.15882	0.0127872	cdp-diacylglycerol--glycerol-3-phosphate 3- mitochondrial
g38819	pgrc1	25.9495	199.151	7.67457	0.000397979	membrane-associated progesterone receptor component 1
g8899	pgs2	8354.64	2559.83	0.306396	0.04523	decorin
g20327	phf13	1982.63	546.75	0.27577	0.0468762	phd finger protein 13
g33353	phlp1	26.3665	115.423	4.37763	0.0153185	ph domain leucine-rich repeat-containing protein phosphatase 1
g24773	phlp1	96.0514	428.116	4.45716	0.011535	ph domain leucine-rich repeat protein phosphatase 1
g37811	phlp1	6.81927	35.9064	5.26543	0.00778715	ph domain leucine-rich repeat-containing protein phosphatase 1
g40266	phlp1	2.75478	20.9843	7.61742	0.00415105	ph domain leucine-rich repeat-containing protein phosphatase 1
g5667	phop1	100.556	351.994	3.50048	0.0360165	probable phosphatase phospho1
g8346	phos	8.29247	1.96955	0.237511	0.0266313	phosducin short=phd
g20028	phtf2	137.514	49.7155	0.361532	0.0274389	homeodomain transcription factor 2
g45456	pi4ka	18.7809	67.0054	3.56775	0.0264388	phosphatidylinositol 4-kinase alpha short=pi4-kinase alpha short=pi4k-alpha short= ns-4-kinase alpha
g32104	pi4ka	45.2303	188.001	4.15654	0.0220156	phosphatidylinositol 4-kinase alpha short=pi4-kinase alpha short=pi4k-alpha short= ns-4-kinase alpha
g29501	pi4ka	43.7836	193.564	4.42092	0.0175196	phosphatidylinositol 4-kinase alpha short=pi4-kinase alpha short=pi4k-alpha short= ns-4-kinase alpha
g28660	pi4ka	17.3461	79.7964	4.60026	0.0175687	phosphatidylinositol 4-kinase alpha short=pi4-kinase alpha short=pi4k-alpha short= ns-4-kinase alpha
g21471	pi4ka	65.7971	366.778	5.57438	0.00483136	phosphatidylinositol 4-kinase alpha short=pi4-kinase alpha short=pi4k-alpha short= ns-4-kinase alpha
g30578	pi4kb	5.52315	26.8202	4.85596	0.0181638	phosphatidylinositol 4-kinase beta short=pi4k-beta short=pi4kbeta short= ns 4-kinase beta
g10624	pias1	17.8336	125.143	7.01726	0.00144917	e3 sumo-protein ligase pias1
g29144	pias4	3.096	14.0617	4.54189	0.0435299	e3 sumo-protein ligase pias4
g23063	pigg	7.20057	30.2662	4.20331	0.019115	gpi ethanolamine phosphate transferase 2
g20580	pigg	6.12124	35.1188	5.73721	0.0079344	gpi ethanolamine phosphate transferase 2
g7445	pit1	69.7318	10.0842	0.144614	3.73369e-05	pituitary-specific positive transcription factor 1 short=pit-1
g92	pitm3	7.26581	0.98552	0.135638	0.00239045	membrane-associated phosphatidylinositol transfer protein 3
g10108	piwi	6.65001	52.7515	7.93255	0.0185945	piwi-like protein 1
g36259	piwi	2.59943	20.7221	7.97179	0.00253333	piwi-like protein 1
g7998	piwl2	12.6175	4.33308	0.343417	0.0312295	piwi-like protein 2
g9064	pkha1	8.85942	35.0709	3.95861	0.0342414	pleckstrin homology domain-containing family a member 1 short=ph domain-containing family a member 1
g8896	pkha2	362.428	144.367	0.398334	0.0417684	pleckstrin homology domain-containing family a member 2 short=ph domain-containing family a member 2
g20070	pkha6	499.959	123.076	0.246173	0.0477441	pleckstrin homology domain-containing family a member 6 short=ph domain-containing family a member 6
g26444	pkhm2	3.66146	17.3983	4.75174	0.0341263	pleckstrin homology domain-containing family m member 2 short=ph domain-containing family m member 2
g28358	pkn1	7.93856	29.9567	3.77357	0.049011	serine threonine-protein kinase n1
g16189	pkp1	896.084	273.463	0.305176	0.00230493	plakophilin-1
g38724	plap	5.02997	20.1258	4.00118	0.0389959	phospholipase a-2-activating protein short=pla2p short=plap
g13565	plb1	17.5682	91.6573	5.21723	0.0149625	phospholipase membrane-associated short=phospholipase b short=hplb
g3250	plca	1992.9	818.528	0.410723	0.0393117	1-acyl-sn-glycerol-3-phosphate acyltransferase alpha
g812	plcb4	62.78	13.0929	0.208552	0.00898887	1-phosphatidylinositol- -bisphosphate phosphodiesterase beta-4
g33917	plcb4	3.6171	16.8294	4.65274	0.0363573	1-phosphatidylinositol- -bisphosphate phosphodiesterase beta-4
g34577	plin2	6.77258	26.7641	3.95183	0.037635	perilipin-2
g19280	plin3	510.176	204.063	0.399984	0.0472123	perilipin-3
g33360	plk2	6.42772	29.5084	4.59081	0.01205	serine threonine-protein kinase plk2
g37857	plk2	10.6733	54.4238	5.09906	0.00777308	serine threonine-protein kinase plk2
g35286	plk2	8.15986	41.9326	5.13889	0.00554613	serine threonine-protein kinase plk2
g33846	plk2	11.2368	70.9572	6.31473	0.00147074	serine threonine-protein kinase plk2
g2917	plod2	7170.93	3184.05	0.444023	0.0440312	procollagen- -oxoglutarate 5-dioxygenase 2
g28560	plpl7	16.5706	100.821	6.08432	0.00642838	patatin-like phospholipase domain-containing protein 7
g31119	plpl7	2.27535	14.2132	6.24661	0.0108916	patatin-like phospholipase domain-containing protein 7
g26089	plxa1	2.03423	14.3847	7.07135	0.011001	plexin-a1 short=plex 1 short=plexin-1 flags: precursor
g34433	plxb1	0.989326	9.07644	9.17437	0.0105633	plexin-b1
g32490	pmepa	4.76109	27.4365	5.76264	0.0158296	transmembrane prostate androgen-induced protein
g19446	pmm1	59.6967	227.022	3.80293	0.0053386	phosphomannomutase 1 short=pmm 1
g8637	pms1	79.9968	261.677	3.2711	0.0324078	pms1 protein homolog 1
g36842	pol3	6.73502	0.330419	0.0490598	0.0322999	retrovirus-related pol polyprotein from transposon includes:
g25009	polr	2.74065	0.23791	0.0868078	0.0473509	retrovirus-related pol polyprotein from type-2 retrotransposable element r2dm
g396	pon2	54.0594	129.047	2.38713	0.0328046	serum paraoxonase arylesterase 2 short=pon 2
g3299	pp14b	211.088	94.765	0.448936	0.0283935	protein phosphatase 1 regulatory subunit 14b
g29576	pp1b	5.68481	17.546	3.08647	0.0415428	serine threonine-protein phosphatase pp1-beta catalytic subunit short=pp-1b
g29436	pp1b	308.405	1001.16	3.24626	0.032278	serine threonine-protein phosphatase pp1-beta catalytic subunit short=pp-1b
g23735	pp1b	150.965	607.812	4.02618	0.0112425	serine threonine-protein phosphatase pp1-beta catalytic subunit short=pp-1b
g44349	pp1b	16.2226	109.672	6.76042	0.00048469	serine threonine-protein phosphatase pp1-beta catalytic subunit short=pp-1b
g38299	pp1b	12.2451	232.579	18.9936	1.0313e-06	serine threonine-protein phosphatase pp1-beta catalytic subunit short=pp-1b
g40262	pp1g	49.1453	232.155	4.72385	0.0017351	serine threonine-protein phosphatase pp1-gamma catalytic subunit short=pp-1g
g41602	pp2aa	21.8772	228.738	10.4555	4.3159e-05	serine threonine-protein phosphatase 2a catalytic subunit alpha isoform short=pp2a-alpha
g35345	pp2ba	6.3217	55.7914	8.82537	0.000726066	serine threonine-protein phosphatase 2b catalytic subunit alpha isoform
g19006	pp2bc	5.8319	23.4327	4.01802	0.0489744	serine threonine-protein phosphatase 2b catalytic subunit gamma isoform
g37194	pp2bc	4.19901	19.1808	4.56793	0.0461294	serine threonine-protein phosphatase 2b catalytic subunit gamma isoform
g32466	pp4c1	2.31273	20.4252	8.83164	0.00711316	serine threonine-protein phosphatase 4 catalytic subunit 1 short=pp4c-1
g30247	ppce	1.21358	12.0267	9.91014	0.00410203	prolyl endopeptidase short=pe
g38501	ppce	0	5.14395	Inf	0.0013701	prolyl endopeptidase short=pe
g18832	ppcel	11.4342	68.7323	6.01114	0.0038424	prolyl endopeptidase-like
g44229	ppif	398.434	1427.81	3.58357	0.00510299	peptidyl-prolyl cis-trans isomerase mitochondrial short=ppiase f
g29821	ppil2	6.09872	28.0699	4.60258	0.0128976	peptidyl-prolyl cis-trans isomerase-like 2 short=ppiase
g30586	ppm1b	4.38783	28.9804	6.60471	0.00207977	protein phosphatase 1b
g4672	ppn1	13.285	2.67071	0.201032	0.0453612	papilin
g41250	ppp5	5.13191	22.7427	4.43162	0.0460235	serine threonine-protein phosphatase 5 short=pp5
g18371	ppt2a	109.468	348.839	3.18668	0.0273559	lysosomal thioesterase ppt2-a short=ppt-2-a flags: precursor
g23975	pqlc3	1095.07	459.842	0.41992	0.0438651	pq-loop repeat-containing protein 3 flags: precursor
g309	pr285	1563.23	77.595	0.0496377	7.44323e-05	peroxisomal proliferator-activated receptor a-interacting complex 285 kda protein
g311	pr285	3259.26	289.019	0.0886762	2.90567e-07	peroxisomal proliferator-activated receptor a-interacting complex 285 kda protein
g310	pr285	1690.17	362.38	0.214405	0.000841667	peroxisomal proliferator-activated receptor a-interacting complex 285 kda protein
g32041	pr40a	14.0169	47.7364	3.40563	0.0458434	pre-mrna-processing factor 40 homolog a
g29403	pr40a	22.7717	96.9451	4.25726	0.0215186	pre-mrna-processing factor 40 homolog a
g3811	prc1	97.5686	234.869	2.40722	0.0262133	protein regulator of cytokinesis 1
g45512	prd10	1.50022	10.6108	7.07283	0.016133	pr domain zinc finger protein 10
g23845	prep	95.4024	323.592	3.39186	0.0451036	presequence mitochondrial
g303	prex1	225.378	64.9019	0.28797	0.0445108	phosphatidylinositol -trisphosphate-dependent rac exchanger 1 protein short=p-rex1 short= ns( )-dependent rac exchanger 1
g6677	prima	32.0425	9.38075	0.29276	0.0399816	proline-rich membrane anchor 1 short=p flags: precursor
g15077	prm1a	19.6633	3.69031	0.187675	0.0299436	prominin-1-a
g4059	prox1	43.6606	9.82467	0.225024	0.00113591	prospero homeobox protein 1
g33768	prp2	3.50849	16.4375	4.68505	0.018685	repetitive proline-rich cell wall protein 2 flags: precursor
g34765	prp4	5.37102	20.4634	3.80997	0.0360918	u4 u6 small nuclear ribonucleoprotein prp4
g35054	prp4b	3.42769	22.6631	6.61178	0.00746468	serine threonine-protein kinase prp4 homolog
g33744	prp4b	2.80243	24.4498	8.72451	0.000635305	serine threonine-protein kinase prp4 homolog
g33979	prp8	16.7529	66.0552	3.9429	0.025445	pre-mrna-processing-splicing factor 8
g33844	prp8	8.74362	35.6769	4.08034	0.0346209	pre-mrna-processing-splicing factor 8
g33517	prp8	6.20035	26.1163	4.21207	0.0323719	pre-mrna-processing-splicing factor 8
g44052	prp8	6.35046	27.9451	4.40048	0.0302276	pre-mrna-processing-splicing factor 8
g33257	prp8	9.91569	43.9468	4.43205	0.0204424	pre-mrna-processing-splicing factor 8
g40022	prp8	1.54374	10.1125	6.55065	0.0280809	pre-mrna-processing-splicing factor 8
g45567	prr5l	36.3651	129.359	3.55724	0.0194173	proline-rich protein 5-like
g41285	prs23	27.279	97.4741	3.57323	0.00869545	serine protease 23 flags: precursor
g6683	prtga	172.732	55.3232	0.320282	0.0239073	protogenin a flags: precursor
g7594	prva	2.91315	0	0	0.0208866	parvalbumin alpha
g29451	psb5	93.6551	413.383	4.41389	0.00873851	proteasome subunit beta type-5
g12510	psb7	268.159	934.603	3.48525	0.0109558	proteasome subunit beta type-7
g38324	psb7	17.3071	132.15	7.6356	0.00017984	proteasome subunit beta type-7 flags: precursor
g16707	psd3	357.728	145.127	0.40569	0.0330372	ph and sec7 domain-containing protein 3
g22940	psd3	16.6313	73.9161	4.4444	0.00999776	ph and sec7 domain-containing protein 3
g25173	psl1	541.824	180.825	0.333734	0.0158916	signal peptide peptidase-like 2b short=spp-like 2b short=sppl2b
g38803	psmd1	21.5322	94.8001	4.40272	0.0165301	26s proteasome non-atpase regulatory subunit 1
g38293	psmd1	13.0478	85.1357	6.52491	0.00178888	26s proteasome non-atpase regulatory subunit 1
g40574	psmd3	8.191	27.0939	3.30777	0.0319669	26s proteasome non-atpase regulatory subunit 3
g4826	psmd4	509.65	1267.29	2.4866	0.0315789	26s proteasome non-atpase regulatory subunit 4
g42145	psme4	12.8184	49.0612	3.8274	0.0428643	proteasome activator complex subunit 4
g731	ptges	773.946	226.314	0.292416	0.0463003	prostaglandin e synthase
g9886	pthd3	456.617	158.541	0.347208	0.044098	patched domain-containing protein 3
g15260	ptn9	347.394	142.093	0.409025	0.0196079	tyrosine-protein phosphatase non-receptor type 9
g37138	ptn9	8.17334	40.8125	4.99336	0.0163213	tyrosine-protein phosphatase non-receptor type 9
g26483	ptprb	745.032	331.294	0.44467	0.0419249	receptor-type tyrosine-protein phosphatase beta short=protein-tyrosine phosphatase beta short=r-ptp-beta
g12264	ptpre	828.706	266.798	0.321946	0.0217722	receptor-type tyrosine-protein phosphatase epsilon short=protein-tyrosine phosphatase epsilon short=r-ptp-epsilon flags: precursor
g43469	ptprf	5.37235	20.6034	3.83509	0.043045	receptor-type tyrosine-protein phosphatase f
g7563	ptprj	380.877	104.86	0.275312	0.0412429	receptor-type tyrosine-protein phosphatase eta short=protein-tyrosine phosphatase eta short=r-ptp-eta
g28740	ptss2	77.6737	317.091	4.08235	0.0215626	phosphatidylserine synthase 2 short=pss-2 short= er synthase 2
g32667	pur9	13.8898	45.2218	3.25576	0.0154093	bifunctional purine biosynthesis protein purh includes:
g45140	pur9	12.066	78.2359	6.48398	0.000673839	bifunctional purine biosynthesis protein purh includes:
g37925	pvrl2	2.77435	16.5219	5.95523	0.01078	poliovirus receptor-related protein 2
g44972	pwp1	5.57804	29.199	5.23463	0.0145895	periodic tryptophan protein 1 homolog
g18498	pxdc1	635.159	217.916	0.343088	0.016841	plexin domain-containing protein 1
g2273	pxk	2145.01	834.694	0.389134	0.0258327	px domain-containing protein kinase-like protein
g13514	pxn1	1.37136	0	0	0.0288246	pentraxin fusion protein flags: precursor
g37963	pygl	2.78455	37.9405	13.6254	0.000216952	glycogen liver form
g13919	pygm	8.34154	2.27251	0.272433	0.0180748	glycogen muscle form
g28710	pygm	22.7202	8.42596	0.370857	0.0223811	glycogen muscle form
g28337	pyr1	19.8425	101.477	5.11412	0.0048992	cad protein includes:
g41507	pyr1	2.59615	17.1699	6.61362	0.0102094	cad protein includes:
g34948	pyr1	4.51172	30.3775	6.73303	0.00349861	cad protein includes:
g239	qcr2	447.597	939.99	2.10008	0.034318	cytochrome b-c1 complex subunit mitochondrial
g11352	r51a1	36.4289	8.58543	0.235676	0.0299478	rad51-associated protein 1
g33342	rab14	19.4397	72.4193	3.72534	0.0243546	ras-related protein rab-14
g36293	rab2a	11.0406	36.016	3.26213	0.0456717	ras-related protein rab-2a
g37522	rab3c	0.298543	11.4612	38.3903	0.00017128	ras-related protein rab-3c
g1340	rab8b	323.212	107.93	0.33393	0.016677	ras-related protein rab-8b
g35600	rab9a	34.6167	126.88	3.66529	0.0181565	ras-related protein rab-9a
g43425	raf1	2.10751	13.2747	6.29877	0.0198325	raf proto-oncogene serine threonine-protein kinase
g23582	rarb	130.461	46.1801	0.353976	0.0140298	retinoic acid receptor beta short=rar-beta
g4278	rargb	51.5928	180.403	3.49666	0.0199198	retinoic acid receptor gamma-b short=rar-gamma-b
g36347	rargb	7.51354	33.9021	4.51213	0.0205659	retinoic acid receptor gamma-b short=rar-gamma-b
g41616	ras	1.75525	15.7024	8.94595	0.00338612	ras-like protein
g28707	rask	2.54649	16.4551	6.46184	0.00883852	gtpase kras
g21298	ravr2	6.29007	1.68618	0.268071	0.0339691	ribonucleoprotein ptb-binding 2
g22727	rb	49.138	8.97073	0.182562	0.0109608	retinoblastoma-associated protein
g25367	rb11b	8.10894	58.6972	7.23858	0.00152843	ras-related protein rab-11b
g10614	rb39b	19.1626	68.8889	3.59498	0.0147324	ras-related protein rab-39b
g32150	rb3gp	4.1355	20.0764	4.85464	0.0192417	rab3 gtpase-activating protein catalytic subunit
g44984	rbbp5	2.67028	13.7608	5.15332	0.0220434	retinoblastoma-binding protein 5 short=rbbp-5
g45551	rbbp5	0.424708	15.1847	35.7533	2.20982e-05	retinoblastoma-binding protein 5 short=rbbp-5
g35411	rbm10	11.1273	49.2898	4.42964	0.0150739	rna-binding protein 10
g37380	rbm22	7.73262	34.2906	4.43454	0.0143715	pre-mrna-splicing factor rbm22
g3460	rbm24	149.666	45.4012	0.30335	0.0126	rna-binding protein 24
g24818	rbm24	20.5423	7.21024	0.350995	0.0221285	rna-binding protein 24
g36870	rbm25	102.977	480.852	4.66953	0.00882475	rna-binding protein 25
g36195	rbm25	74.7239	410.805	5.49763	0.00396677	rna-binding protein 25
g39844	rbm39	14.8794	125.488	8.43367	0.000494985	rna-binding protein 39
g45668	rbm4	8.00932	34.8342	4.34921	0.0277645	rna-binding protein 4
g21175	rbm41	350.957	93.0988	0.265271	0.00219968	rna-binding protein
g35891	rbm47	4.4101	20.4788	4.64362	0.0239664	rna-binding protein 47
g60	rbm5	63.1212	224.849	3.56218	0.0362723	rna-binding protein 5
g12364	rbp	176.748	32.8674	0.185956	0.000744544	riboflavin-binding protein short=rbp contains:
g26978	rcan3	1.95824	10.6929	5.46046	0.0441074	calcipressin-3
g6515	rd10a	1251.88	190.756	0.152376	0.0297988	retinol dehydrogenase 10-a
g6516	rd10a	327.656	84.5642	0.258088	0.0103649	retinol dehydrogenase 10-a
g6736	rd3	44.4354	6.45409	0.145247	0.0321416	protein rd3
g20651	rdh12	144.17	49.1694	0.341052	0.0269597	retinol dehydrogenase 12
g27891	rdh8	47.474	203.907	4.29514	0.025781	retinol dehydrogenase 8
g1657	rds2	0.212354	6.44095	30.3312	0.00150363	photoreceptor outer segment membrane glycoprotein 2
g6674	rds2	0.149271	4.72271	31.6384	0.00932763	photoreceptor outer segment membrane glycoprotein 2
g30123	rep	55.7933	11.9009	0.213303	0.0316049	replication-associated protein
g37795	rere	3.6144	18.1162	5.01223	0.0176985	arginine-glutamic acid dipeptide repeats protein
g15816	rergl	91.7004	12.0875	0.131815	1.97267e-05	ras-related and estrogen-regulated growth inhibitor-like protein
g24844	rergl	58.3509	925.947	15.8686	0.0322859	ras-related and estrogen-regulated growth inhibitor-like protein
g5800	ret4b	203.876	1856.79	9.10742	0.0364764	retinol-binding protein 4-b
g21210	ret7	17.9736	0	0	0.0122719	retinoid-binding protein 7
g21211	ret7	7.5443	1.82119	0.2414	0.0424028	retinoid-binding protein 7
g6891	rft2a	390.958	2313.82	5.91833	0.00109029	riboflavin transporter 2-a short=rft2-a
g5576	rg1ba	12.1758	41.7691	3.4305	0.0460686	ras-gef domain-containing family member 1b-a
g4996	rgl2	823.777	385.082	0.467459	0.0409178	ral guanine nucleotide dissociation stimulator-like 2 short= -like 2
g31977	rgma	3.23591	15.8478	4.89749	0.0373306	repulsive guidance molecule a
g16506	rgs22	0	3.59571	Inf	0.0215639	regulator of g-protein signaling 22 short=rgs22
g28336	rgs5	4.38683	16.1391	3.67898	0.0375987	regulator of g-protein signaling 5 short=rgs5
g1158	rgs9	59.2623	26.9703	0.4551	0.0446295	regulator of g-protein signaling 9 short=rgs9
g18135	rhag	10.675	68.3938	6.40692	0.00582395	ammonium transporter rh type a
g6601	rhes	907.724	9.37904	0.0103325	0.0483619	gtp-binding protein rhes
g34626	rhg24	6.45875	33.2563	5.14903	0.0140182	rho gtpase-activating protein 24
g21893	rhg42	7.37394	2.33914	0.317216	0.045792	rho gtpase-activating protein 42
g39034	rhoa	20.9663	39.39	1.87873	0.0243528	transforming protein
g15148	rims2	428.212	108.017	0.252252	0.010634	regulating synaptic membrane exocytosis protein 2
g25365	rims2	6.23028	28.0789	4.50685	0.0188528	regulating synaptic membrane exocytosis protein 2
g1958	rims3	33.2141	8.53821	0.257065	0.0238894	regulating synaptic membrane exocytosis protein 3 short=nim3
g44230	ring2	4.55144	28.1036	6.17466	0.00160521	e3 ubiquitin-protein ligase ring2
g44559	rint1	2.61978	13.1928	5.03585	0.0231224	rad50-interacting protein 1
g19854	ripk2	406.964	164.445	0.404077	0.0245626	receptor-interacting serine threonine-protein kinase 2
g44161	ripl1	5.80625	22.1178	3.8093	0.0424266	rilp-like protein 1
g12220	rir2	163.834	32.3547	0.197485	0.0367056	ribonucleoside-diphosphate reductase subunit m2
g28565	rir2	30.183	6.27975	0.208056	0.0213111	ribonucleoside-diphosphate reductase subunit m2
g29463	risc	75.0014	222.418	2.96552	0.041253	retinoid-inducible serine carboxypeptidase
g40331	rl10	2754.31	5935.21	2.15488	0.0233768	60s ribosomal protein l10
g43183	rl24	964.183	2562.79	2.65799	0.00221095	60s ribosomal protein l24
g34697	rl3	1169.77	2494.83	2.13276	0.0356486	60s ribosomal protein l3
g30876	rl32	3621.35	7820.06	2.15943	0.0049698	60s ribosomal protein l32
g6214	rl4	81.0165	232.351	2.86794	0.0275289	60s ribosomal protein l4
g44194	rl6	2560.41	6545.11	2.55627	0.024839	60s ribosomal protein l6
g42011	rlf	0.510897	4.18716	8.19569	0.0426566	zinc finger protein rlf
g40614	rlim	65.6101	266.374	4.05995	0.0047089	e3 ubiquitin-protein ligase rlim
g36554	rlim	12.1182	58.5111	4.82837	0.00638337	e3 ubiquitin-protein ligase rlim
g30403	rmd5a	5.93327	24.5901	4.14445	0.0317046	protein rmd5 homolog a
g36657	rmd5b	2.02302	10.9615	5.4184	0.032037	protein rmd5 homolog b
g40568	rmp	5.18775	22.4895	4.33511	0.0152156	unconventional prefoldin rpb5 interactor
g40999	rn146	21.6466	93.1271	4.30215	0.00620971	ring finger protein 146
g6041	rn152	67.9569	15.5233	0.228429	0.00307241	ring finger protein 152
g28087	rn213	144.994	24.7259	0.17053	0.000358051	ring finger protein 213
g12583	rn213	1116.16	200.244	0.179404	0.000676293	ring finger protein 213
g25209	rn213	624.237	118.938	0.190534	0.000789252	ring finger protein 213
g25754	rn213	573.081	119.086	0.207799	0.00380881	ring finger protein 213
g45190	rn213	26.0799	7.80287	0.299191	0.022507	ring finger protein 213
g29661	rn213	15.9976	5.4346	0.339712	0.0198877	ring finger protein 213
g41157	rn213	35.8908	12.3998	0.345488	0.0213726	ring finger protein 213
g38335	rnf11	2.6917	13.1148	4.8723	0.0445667	ring finger protein 11
g37367	rnf13	4.21715	34.9216	8.28087	0.000497561	e3 ubiquitin-protein ligase rnf13
g10842	rnf17	1.42831	0	0	0.0368121	ring finger protein 17
g36013	rnf41	6.61822	32.0317	4.83993	0.0242358	e3 ubiquitin-protein ligase nrdp1
g32700	rnf41	4.16966	22.997	5.51531	0.0132147	e3 ubiquitin-protein ligase nrdp1
g35706	rnpl1	2.93028	11.9626	4.08239	0.0267899	arginyl aminopeptidase-like 1 short=rnpep-like 1
g43595	rnz2	2.59843	9.97281	3.83802	0.028607	zinc phosphodiesterase elac protein 2
g9898	ro31	46.1965	165.238	3.57685	0.0412436	heterogeneous nuclear ribonucleoprotein a3 homolog 1
g19584	ro52	22.2578	5.83241	0.262039	0.0308787	e3 ubiquitin-protein ligase trim21
g27325	robo1	8.17553	21.1296	2.58449	0.0300589	roundabout homolog 1
g26552	robo2	2.7019	26.7355	9.89506	0.044559	roundabout homolog 2 flags: precursor
g36541	robo2	0.149271	3.25197	21.7856	0.0344768	roundabout homolog 2 flags: precursor
g30364	robo3	14.417	53.4866	3.70998	0.033649	roundabout homolog 3
g29055	robo3	1.9676	12.0144	6.10612	0.0181422	roundabout homolog 3
g36802	rpap1	0.159476	9.37566	58.7903	0.000161357	rna polymerase ii-associated protein 1
g43590	rpb2	6.00142	38.0043	6.33255	0.00360505	dna-directed rna polymerase ii subunit rpb2
g43220	rpc2	7.06066	30.5438	4.32592	0.0145828	dna-directed rna polymerase iii subunit rpc2 short=rna polymerase iii subunit c2
g33604	rpgf2	0.159476	6.03926	37.8693	0.00202721	rap guanine nucleotide exchange factor 2
g3452	rpgf5	543.129	161.74	0.297793	0.0109318	rap guanine nucleotide exchange factor 5
g16336	rpgp1	0.383726	18.8429	49.1051	0.0116291	rap1 gtpase-activating protein 1 short=rap1gap short=rap1gap1
g5720	rreb1	812.608	118.132	0.145374	0.00112036	ras-responsive element-binding protein 1 short=rreb-1
g38329	rrp12	8.63004	39.7464	4.60559	0.0209794	rrp12-like protein
g39070	rs13	2213.02	5053.94	2.28373	0.00201003	40s ribosomal protein s13
g39639	rs27a	3117.32	12776.6	4.09859	0.00163149	ubiquitin-40s ribosomal protein s27a contains:
g1253	rs3	2307.39	5979.58	2.59149	0.00777336	40s ribosomal protein s3
g31877	rs6	4689.07	8473.9	1.80716	0.0461214	40s ribosomal protein s6
g39495	rs6	1560.59	4001.87	2.56433	0.00510745	40s ribosomal protein s6
g39421	rs6	131.682	495.156	3.76025	0.000322088	40s ribosomal protein s6
g17524	rsad2	2791.89	77.326	0.0276967	2.56651e-05	radical s-adenosyl methionine domain-containing protein 2
g21030	rspo1	0.308748	15.3206	49.6216	0.0224595	r-spondin-1
g41137	rssa	1777.68	6526.5	3.67136	0.0114184	40s ribosomal protein sa
g32981	rsu1	8.65447	44.151	5.10153	0.0038964	ras suppressor protein 1 short=rsu-1
g42346	rtf1	2.29946	17.5824	7.64634	0.00626003	rna polymerase-associated protein rtf1 homolog
g16982	rtf21	3.03106	0.348033	0.114822	0.0170125	retrotransposable element tf2 155 kda protein type 1
g15609	rtl1	13.5873	2.01468	0.148277	0.00356392	retrotransposon-like protein 1
g33485	rtn3	18.2096	73.554	4.03929	0.0277434	reticulon-3
g35473	rufy3	0.308748	4.26882	13.8262	0.0340132	protein rufy3
g24769	rusc2	15.9238	62.368	3.91664	0.028506	iporin
g41447	s12a5	27.684	130.175	4.70217	0.0110655	solute carrier family 12 member 5
g42140	s12a7	20.0233	102.956	5.14182	0.0114175	solute carrier family 12 member 7
g2065	s12a9	96.7689	26.5668	0.274538	0.0460222	solute carrier family 12 member 9
g42482	s13a2	11.4655	112.855	9.84304	0.00242507	solute carrier family 13 member 2
g13037	s13a5	134.663	1032.1	7.66434	0.00378255	solute carrier family 13 member 5
g29487	s14l1	1.47965	10.9471	7.39845	0.0122619	sec14-like protein 1
g36009	s20a2	9.25468	56.5122	6.10634	0.0038554	sodium-dependent phosphate transporter 2
g39478	s20a2	3.10704	19.2755	6.20381	0.0104351	sodium-dependent phosphate transporter 2
g45797	s20ab	58.7761	384.601	6.54349	0.00125239	sodium-dependent phosphate transporter 1-b
g11386	s22a5	20.2896	171.598	8.45747	0.001829	solute carrier family 22 member 5
g39605	s23ip	12.337	42.1696	3.41813	0.0362614	sec23-interacting protein
g25712	s2611	3.46783	14.951	4.31135	0.0398878	sodium-independent sulfate anion transporter
g2396	s27a2	289.754	904.956	3.12319	0.0433987	very long-chain acyl- synthetase short=vlacs short=vlcs
g18164	s28a3	20.516	92.8002	4.52331	0.0299023	solute carrier family 28 member 3
g40647	s29a1	8.01614	32.1953	4.0163	0.0284622	equilibrative nucleoside transporter 1
g23736	s29a2	6.21219	0.850803	0.136957	0.0249504	equilibrative nucleoside transporter 2
g58	s38a3	6.15313	0.98696	0.1604	0.0153413	sodium-coupled neutral amino acid transporter 3
g13239	s39a4	673.936	3668.27	5.44306	0.00263433	zinc transporter zip4
g43874	s40a1	15.1274	65.4351	4.3256	0.0251995	solute carrier family 40 member 1
g42262	s4a4	0	179.659	Inf	1.68775e-15	electrogenic sodium bicarbonate cotransporter 1 short=sodium bicarbonate cotransporter
g9801	s4a7	15.7749	6.55922	0.415801	0.0473752	sodium bicarbonate cotransporter 3
g16557	s6a14	1.01386	5.07218	5.00281	0.0120101	sodium- and chloride-dependent neutral and basic amino acid transporter b(0+)
g41598	sacs	4342.05	521.914	0.1202	0.00413504	sacsin
g36522	sacs	7904.08	1306.85	0.165338	0.00142802	sacsin
g28232	sacs	3939.55	755.482	0.191769	0.00378071	sacsin
g43787	sae2	6.46288	25.1436	3.89046	0.0351365	sumo-activating enzyme subunit 2
g42831	sae2	12.3182	48.7492	3.9575	0.02262	sumo-activating enzyme subunit 2
g26109	sahh2	1525.17	3995.29	2.61957	0.0350695	adenosylhomocysteinase 2 short= cyase 2
g31251	sahh3	291.43	1780.68	6.11015	0.000349397	adenosylhomocysteinase 3 short= cyase 3
g23189	sam14	2.47142	0.139699	0.0565261	0.0368353	sterile alpha motif domain-containing protein 14 short=sam domain-containing protein 14
g16369	sam9l	7.65949	0.615275	0.0803285	0.041716	sterile alpha motif domain-containing protein 9-like short=sam domain-containing protein 9-like
g24904	sam9l	1472.66	135.88	0.0922689	6.1213e-06	sterile alpha motif domain-containing protein 9-like short=sam domain-containing protein 9-like
g19368	sam9l	528.396	69.6043	0.131728	3.06134e-05	sterile alpha motif domain-containing protein 9-like short=sam domain-containing protein 9-like
g45907	samd1	2.96216	14.0932	4.75774	0.0453361	atherin
g44931	sand	7.01967	51.6882	7.36334	0.00106083	protein sand
g12216	sap	5417.64	11587.1	2.13877	0.0299258	proactivator polypeptide contains:
g25492	saps2	82.2297	392.651	4.77505	0.00593383	serine threonine-protein phosphatase 6 regulatory subunit 2
g43480	saps2	5.0507	26.6668	5.27983	0.0124073	serine threonine-protein phosphatase 6 regulatory subunit 2
g26730	saps3	11.5323	42.0578	3.64696	0.035026	serine threonine-protein phosphatase 6 regulatory subunit 3
g37438	sar1b	18.0372	65.5885	3.63629	0.0217651	gtp-binding protein sar1b
g30889	sc23b	2.25679	11.4178	5.05932	0.046958	protein transport protein sec23b
g36610	sc24c	5.5223	25.5364	4.62424	0.0286084	protein transport protein sec24c
g44436	sc24d	0.690783	6.74495	9.76422	0.0151415	protein transport protein sec24d
g28490	sc6a6	4.80857	34.9128	7.26053	0.00272968	sodium- and chloride-dependent taurine transporter
g20433	scar5	591.322	88.9878	0.15049	0.00501429	scavenger receptor class a member 5
g17667	scel	100.053	852.763	8.52311	0.0430061	sciellin
g10799	scg2	22.043	8.22537	0.373151	0.0401604	secretogranin-2
g41393	scn1b	28.3621	10.3579	0.365203	0.0476857	sodium channel subunit beta-1 flags: precursor
g9765	scn8a	1.1488	0	0	0.0469037	sodium channel protein type 8 subunit alpha
g41232	sdhf2	9.94564	22.5127	2.26358	0.0309554	succinate dehydrogenase assembly factor mitochondrial short=sdh assembly factor 2
g20250	sdhf2	26.7477	71.9985	2.69176	0.027675	succinate dehydrogenase assembly factor mitochondrial short=sdh assembly factor 2
g31707	sdk1	4.69759	16.989	3.61653	0.0468907	protein sidekick-1 flags: precursor
g18000	sdk2	11.7747	5.29744	0.449901	0.0480619	protein sidekick-2 flags: precursor
g23998	se1l3	1.75753	7.94374	4.51984	0.0186858	protein sel-1 homolog 3
g40660	sec13	9.7242	51.7609	5.32289	0.00482875	protein sec13 homolog
g40021	sec62	15.1908	47.5312	3.12894	0.0498377	translocation protein sec62
g25265	sem3d	190.825	27.1028	0.14203	2.39622e-05	semaphorin-3d flags: precursor
g5058	sem3f	842.543	223.417	0.26517	0.0169948	semaphorin-3f
g20108	sem3f	74.7474	32.4544	0.434189	0.0319321	semaphorin-3f
g19341	sem4b	420.431	150.721	0.358492	0.0289148	semaphorin-4b
g15584	sem4b	13.3055	167.299	12.5736	8.35737e-06	semaphorin-4b
g34349	sem4g	49.5835	220.745	4.45199	0.0148533	semaphorin-4g flags: precursor
g45939	sept2	2.45893	21.8091	8.86932	0.0406339	septin-2
g10977	sept3	30.5225	3.2459	0.106345	0.00371921	neuronal-specific septin-3
g41015	sept7	11.0357	29.8646	2.70617	0.0241948	septin-7
g43408	sera	14.0725	41.8805	2.97606	0.0138646	d-3-phosphoglycerate dehydrogenase short=3-pgdh
g5910	serc3	441.775	122.35	0.276951	0.00891634	serine incorporator 3
g41274	serc3	24.7881	123.35	4.97619	0.00448335	serine incorporator 3
g8694	serph	210.754	570.568	2.70727	0.0399157	serpin h1
g13047	set8a	232.104	19.8742	0.0856262	0.0411495	histone-lysine n-methyltransferase setd8-a
g42909	setd2	0.308748	3.88378	12.5791	0.0407144	histone-lysine n-methyltransferase setd2
g18179	sez6	81.2624	2.87568	0.0353877	0.0374653	seizure protein 6 short=sez-6
g32069	sf3b1	468.042	1520.3	3.24821	0.0391109	splicing factor 3b subunit 1
g41720	sf3b1	16.411	63.3833	3.86224	0.029079	splicing factor 3b subunit 1
g28420	sf3b1	425.186	2338.19	5.49922	0.00313537	splicing factor 3b subunit 1
g38581	sf3b1	4.02462	380.771	94.6105	1.85166e-11	splicing factor 3b subunit 1
g34235	sf3b3	2.71211	14.3564	5.29343	0.0279877	splicing factor 3b subunit 3
g45680	sf3b3	3.78117	24.4098	6.45563	0.00463863	splicing factor 3b subunit 3
g28380	sf3b4	44.4607	155.578	3.49922	0.0296668	splicing factor 3b subunit 4
g14420	sfi1	141.617	48.9393	0.345574	0.03689	protein sfi1 homolog short=hsfi1
g41340	sfr12	9.81728	37.1328	3.78239	0.038593	splicing arginine serine-rich 12
g11548	sfrp3	7136.8	1668.88	0.233842	0.0458996	secreted frizzled-related protein 3 short=sfrp-3
g9851	sgip1	349.456	112.993	0.32334	0.00737495	sh3-containing grb2-like protein 3-interacting protein 1
g43179	sgk1	156.997	824.165	5.24955	0.0199178	serine threonine-protein kinase sgk1
g27848	sgk1	68.755	383.617	5.57948	0.0131702	serine threonine-protein kinase sgk1
g38140	sgk1	157.2	916.563	5.83057	0.0158846	serine threonine-protein kinase sgk1
g43259	sgk3	21.0093	59.2459	2.81999	0.0282125	serine threonine-protein kinase sgk3
g28052	sh2b2	7.77453	46.5369	5.98582	0.0284941	sh2b adapter protein 2
g26186	sh3l3	14.1202	2.73311	0.19356	0.0220645	sh3 domain-binding glutamic acid-rich-like protein 3
[truncated: 1,725 more rows]
